# Supplementary material for: A bioavailable 87Sr/86Sr isoscape of Mongolia: Implications for the reconstruction of past human and animal mobility
Source: PLoS One. 2025 Dec 3;20(12):e0336327. doi: 10.1371/journal.pone.0336327 (PMC12674565; doi:10.1371/journal.pone.0336327)
Supplement: S1 Table — Includes soil, plant and animal samples used for the random forest and the ensemble machine learning analyses. (XLSX) [file pone.0336327.s001.xlsx]

## Sheet: Table_S1
IDsamples2	Original_ID	Country	State_ Province_Region	Location	Type 1	Type 2	Type 3	Material	Sr_ratio	Sr.1SD	Sr.2SD	Latitude	Longitude	Elevation_m	Depth_cm	Geolocation Uncertainty	Description	Source.of.data.reference.ID
1	Chokepukio Archaeological Cuy-1	Peru	Cuzco Valley		Mammals	Rodent	Guinea Pig	Teeth	0.70782		1e-05	-12.5	-72.5			High	Estimated using Online Source within a wide range	6
2	Chokepukio Archaeological Cuy-2	Peru	Cuzco Valley		Mammals	Rodent	Guinea Pig	Teeth	0.70789		3e-05	-12.5	-72.5			High	Estimated using Online Source within a wide range	6
3	Chokepukio Archaeological Cuy-3	Peru	Cuzco Valley		Mammals	Rodent	Guinea Pig	Teeth	0.70797		2e-05	-12.5	-72.5			High	Estimated using Online Source within a wide range	6
4	Chokepukio Archaeological Cuy-4	Peru	Cuzco Valley		Mammals	Rodent	Guinea Pig	Teeth	0.70812		2e-05	-12.5	-72.5			High	Estimated using Online Source within a wide range	6
5	Kanamarca Archaeological Cuy-1	Peru	Cuzco Valley		Mammals	Rodent	Guinea Pig	Teeth	0.70653		2e-05	-12.5	-72.5			High	Estimated using Online Source within a wide range	6
6	Kanamarca Archaeological Cuy-2	Peru	Cuzco Valley		Mammals	Rodent	Guinea Pig	Teeth	0.70665		2e-05	-12.5	-72.5			High	Estimated using Online Source within a wide range	6
7	Tipón Modern Cuy-1	Peru	Cuzco Valley		Mammals	Rodent	Guinea Pig	Teeth	0.70821		3e-05	-12.5	-72.5			High	Estimated using Online Source within a wide range	6
8	Tipón Modern Cuy-2	Peru	Cuzco Valley		Mammals	Rodent	Guinea Pig	Teeth	0.70824		2e-05	-12.5	-72.5			High	Estimated using Online Source within a wide range	6
9	Tipón Modern Cuy-3	Peru	Cuzco Valley		Mammals	Rodent	Guinea Pig	Teeth	0.70831		2e-05	-12.5	-72.5			High	Estimated using Online Source within a wide range	6
10	Tipón Modern Cuy-4	Peru	Cuzco Valley		Mammals	Rodent	Guinea Pig	Teeth	0.7084		2e-05	-12.5	-72.5			High	Estimated using Online Source within a wide range	6
13	53	USA	Ohio	Turpin Archaeological Site	Mammals	Porcupine		Teeth	0.71031			39.1144	-84.3942			Low	Reported by Author	7
17	ACL-5426	Argentina	Mendoza	Laguna del Diamante	Mammals	Rodent	Rodent	Bone	0.70655			-34.15	-69.8333			High	Estimated using Online Source within a wide range	13
18	ACL-5427	Argentina	Mendoza	Barrancas del Gualicho	Mammals	Rodent	Rodent	Bone	0.70666			-40.25	-65.3333			High	Estimated using Online Source within a wide range	13
19	ACL-5428	Argentina	Precordillera Frontal cordillera	Uspallata	Mammals	Rodent	Rodent	Bone	0.70864			-32.8333	-70.0833			High	Estimated using Online Source within a wide range	13
20	ACL-5429	Chile	Principal Cordillera	Maipo Basin	Mammals	Rodent	Rodent	Bone	0.70393			-33.7167	-70.2333			High	Estimated using Online Source within a wide range	13
21	ACL-5430	Chile	Principal Cordillera	Maipo Basin	Mammals	Rodent	Rodent	Bone	0.70396			-33.7167	-70.2333			High	Estimated using Online Source within a wide range	13
22	ACL-5431	Chile	Principal Cordillera	Upper Maipo Basin	Mammals	Rodent	Rodent	Bone	0.70401			-33.7167	-70.2333			High	Estimated using Online Source within a wide range	13
45	DBA52	USA	Illinois	Albany	Mammals	North American beaver		Teeth	0.7106			41.7769	-90.23			High	Estimated using Online Source within a wide range	18
46	DBA53	USA	Illinois	Albany	Mammals	North American beaver		Teeth	0.70961			41.7769	-90.23			High	Estimated using Online Source within a wide range	18
48	DBA55	USA	Illinois	Albany	Mammals	North American beaver		Teeth	0.70923			41.7769	-90.23			High	Estimated using Online Source within a wide range	18
50	DBA57	USA	Illinois	Albany	Mammals	North American beaver		Teeth	0.70941			41.7769	-90.23			High	Estimated using Online Source within a wide range	18
52	DBA59	USA	Illinois	Albany	Mammals	North American beaver		Teeth	0.70996			41.7769	-90.23			High	Estimated using Online Source within a wide range	18
54	DBA61	USA	Illinois	Albany	Mammals	North American beaver		Teeth	0.71039			41.7769	-90.23			High	Estimated using Online Source within a wide range	18
56	DBA63	USA	Illinois	Albany	Mammals	North American beaver		Teeth	0.71025			41.7769	-90.23			High	Estimated using Online Source within a wide range	18
57	DBA64	USA	Illinois	Albany	Mammals	North American beaver		Teeth	0.71202			41.7769	-90.23			High	Estimated using Online Source within a wide range	18
65	DBA88	USA	Illinois	Utica (French Canyon West)	Mammals	North American beaver		Teeth	0.710032			41.32	-88.9894			High	Estimated using Online Source within a wide range	18
71	AP06-1	USA	New Mexico	Albert Porter sage field	Soil	Soil		Soil exchangeable	0.709656	7.5e-06	1.5e-05	37.4897	-108.805		30 to 35	Low	Reported by Author	19
72	AP06-2	USA	New Mexico	Albert Porter sage field	Soil	Soil		Soil exchangeable	0.709421	4.5e-06	9e-06	37.4902	-108.805		30 to 35	Low	Reported by Author	19
73	GPO6-1	USA	New Mexico	Goodman Pt sage and rabbit brush	Soil	Soil		Soil exchangeable	0.709367	4.5e-06	9e-06	37.4083	-108.727		30 to 35	Low	Reported by Author	19
74	GPO6-2	USA	New Mexico	Goodman Pt grass drainage	Soil	Soil		Soil exchangeable	0.709382	6e-06	1.2e-05	37.4086	-108.727		30 to 35	Low	Reported by Author	19
75	LR06-1	USA	New Mexico	Lowry Pueblo in Pinon/Juniper	Soil	Soil		Soil exchangeable	0.70971	5e-06	1e-05	37.5818	-108.806		30 to 35	Low	Reported by Author	19
76	LR06-2	USA	New Mexico	Lowry Pueblo	Soil	Soil		Soil exchangeable	0.709446	5.5e-06	1.1e-05	37.5838	-108.92		30 to 35	Low	Reported by Author	19
77	SCO6-1	USA	New Mexico	Sand Canyon fallow field	Soil	Soil		Soil exchangeable	0.709414	5e-06	1e-05	37.397	-108.783		30 to 35	Low	Reported by Author	19
78	SCO6-2	USA	New Mexico	Sand Canyon in trees	Soil	Soil		Soil exchangeable	0.70925	4.5e-06	9e-06	37.397	-108.783		30 to 35	Low	Reported by Author	19
79	SCO6-3	USA	New Mexico	Sand Canyon fallow field	Soil	Soil		Soil exchangeable	0.709622	6.5e-06	1.3e-05	37.3977	-108.79		30 to 35	Low	Reported by Author	19
80	SPO6-1	USA	New Mexico	Shields Pueblo fallow field	Soil	Soil		Soil exchangeable	0.709624	5e-06	1e-05	37.4134	-108.731		30 to 35	Low	Reported by Author	19
81	SPO6-2	USA	New Mexico	Shields Pueblo fallow field	Soil	Soil		Soil exchangeable	0.709673	4e-06	8e-06	37.4134	-108.731		30 to 35	Low	Reported by Author	19
82	YJ06-1	USA	New Mexico	Yellow Jacket fallow field	Soil	Soil		Soil exchangeable	0.709672	5e-06	1e-05	37.5181	-108.701		30 to 35	Low	Reported by Author	19
83	YJ06-2	USA	New Mexico	Yellow Jacket fallow field	Soil	Soil		Soil exchangeable	0.709695	8e-06	1.6e-05	37.5179	-108.702		30 to 35	Low	Reported by Author	19
84	YH06-1	USA	New Mexico	Yucca House wet draw 1	Soil	Soil		Soil exchangeable	0.707999	5.5e-06	1.1e-05	37.248	-108.685		30 to 35	Low	Reported by Author	19
85	YH06-2	USA	New Mexico	Yucca House wet draw 2	Soil	Soil		Soil exchangeable	0.708571	4.5e-06	9e-06	37.2472	-108.684		30 to 35	Low	Reported by Author	19
86	CP06-1	USA	New Mexico	Cliff Palace, Chapin Mesa	Soil	Soil		Soil exchangeable	0.709985	4.5e-06	9e-06	37.1703	-108.47		30 to 35	Low	Reported by Author	19
87	CP06-2	USA	New Mexico	Cliff Palace, Chapin Mesa	Soil	Soil		Soil exchangeable	0.709755	5.5e-06	1.1e-05	37.1791	-108.475		30 to 35	Low	Reported by Author	19
88	CV06-1	USA	New Mexico	Coyote Village, Chapin Mesa	Soil	Soil		Soil exchangeable	0.709804	4.5e-06	9e-06	37.2354	-108.505		30 to 35	Low	Reported by Author	19
89	FV06-1	USA	New Mexico	Far View, Chapin Mesa	Soil	Soil		Soil exchangeable	0.709809	6e-06	1.2e-05	37.238	-108.504		30 to 35	Low	Reported by Author	19
90	FV06-2	USA	New Mexico	Far View, Chapin Mesa	Soil	Soil		Soil exchangeable	0.709735	6e-06	1.2e-05	37.2368	-108.504		30 to 35	Low	Reported by Author	19
91	LH06-1	USA	New Mexico	Long House, Weatherill Mesa	Soil	Soil		Soil exchangeable	0.709928	6e-06	1.2e-05	37.1931	-108.537		30 to 35	Low	Reported by Author	19
92	MC06-1	USA	New Mexico	Moorfield Community Mesa Verde	Soil	Soil		Soil exchangeable	0.709814	5e-06	1e-05	37.2387	-108.406		30 to 35	Low	Reported by Author	19
93	MC06-2	USA	New Mexico	Moorfield Community Mesa Verde	Soil	Soil		Soil exchangeable	0.709976	4.5e-06	9e-06	37.2359	-108.407		30 to 35	Low	Reported by Author	19
94	MC06-3	USA	New Mexico	Moorfield Community Mesa Verde	Soil	Soil		Soil exchangeable	0.709912	6e-06	1.2e-05	37.2437	-108.406		30 to 35	Low	Reported by Author	19
95	MH06-1	USA	New Mexico	Mug House, Weatherill Mesa	Soil	Soil		Soil exchangeable	0.709796	5.5e-06	1.1e-05	37.1958	-108.54		30 to 35	Low	Reported by Author	19
96	AZR#1	USA	New Mexico	Animas River Bank	Soil	Soil		Soil exchangeable	0.709899	1e-05	2e-05	36.8333	-107.993		22 to 27	Low	Reported by Author	19
97	AZR#2	USA	New Mexico	Animas River Bank	Soil	Soil		Soil exchangeable	0.709557	8.5e-06	1.7e-05	36.8333	-107.993		52 to 57	Low	Reported by Author	19
98	AZR#3	USA	New Mexico	Aztec Ruin alluvial fan	Soil	Soil		Soil exchangeable	0.709581	6.5e-06	1.3e-05	36.8347	-107.995		5 to 10	Low	Reported by Author	19
99	AZR#4	USA	New Mexico	Aztec Ruin alluvial fan	Soil	Soil		Soil exchangeable	0.70956	1.05e-05	2.1e-05	36.8347	-107.995		20 to 25	Low	Reported by Author	19
100	AZR#5	USA	New Mexico	Aztec Ruin alluvial fan	Soil	Soil		Soil exchangeable	0.709577	9.5e-06	1.9e-05	36.8347	-107.995		45 to 50	Low	Reported by Author	19
101	AZR#6	USA	New Mexico	Aztec Ruin alluvial fan	Soil	Soil		Soil exchangeable	0.70965	5.5e-06	1.1e-05	36.8339	-108.001		5 to 10	Low	Reported by Author	19
102	AZR#7	USA	New Mexico	Aztec Ruin alluvial fan	Soil	Soil		Soil exchangeable	0.7096	8.5e-06	1.7e-05	36.8339	-108.001		30 to 35	Low	Reported by Author	19
103	AZR#8	USA	New Mexico	Aztec Ruin alluvial fan	Soil	Soil		Soil exchangeable	0.709558	1e-05	2e-05	36.8339	-108.001		75 to 80	Low	Reported by Author	19
104	AZR04-1	USA	New Mexico	Aztec Ruin floodplain	Soil	Soil		Soil exchangeable	0.709573	6e-06	1.2e-05	36.8348	-107.993		45 to 50	Low	Reported by Author	19
105	AZR04-2	USA	New Mexico	Aztec Ruin floodplain	Soil	Soil		Soil exchangeable	0.709525	1.55e-05	3.1e-05	36.834	-107.993		45 to 50	Low	Reported by Author	19
106	AZR04-3	USA	New Mexico	Aztec Ruin floodplain	Soil	Soil		Soil exchangeable	0.709587	1.1e-05	2.2e-05	36.8332	-107.994		45 to 50	Low	Reported by Author	19
107	SAL#1	USA	New Mexico	Salmon Ruin Floodplain	Soil	Soil		Soil exchangeable	0.71006	1e-05	2e-05	36.6965	-108.027		60 to 65	Low	Reported by Author	19
108	SAL#2	USA	New Mexico	Salmon Ruin Floodplain	Soil	Soil		Soil exchangeable	0.71001	1e-05	2e-05	36.6965	-108.027		55 to 60	Low	Reported by Author	19
109	SJS#1	USA	New Mexico	San Juan River Bank @ Bloomfield	Soil	Soil		Soil exchangeable	0.710237	9.5e-06	1.9e-05	36.698	-107.986		45 to 50	Low	Reported by Author	19
110	SR#1	USA	New Mexico	Salmon Ruin Orchard	Soil	Soil		Soil exchangeable	0.710148	6.5e-06	1.3e-05	36.7	-108.027		5 to 10	Low	Reported by Author	19
111	SR#2	USA	New Mexico	Salmon Ruin Orchard	Soil	Soil		Soil exchangeable	0.710157	3.5e-06	7e-06	36.7	-108.027		20 to 25	Low	Reported by Author	19
112	SR#3	USA	New Mexico	Salmon Ruin Orchard	Soil	Soil		Soil exchangeable	0.710095	1.15e-05	2.3e-05	36.7	-108.027		80 to 85	Low	Reported by Author	19
113	SR#4	USA	New Mexico	Salmon Ruin Floodplain	Soil	Soil		Soil exchangeable	0.710089	9.5e-06	1.9e-05	36.6986	-108.026		10 to 15	Low	Reported by Author	19
114	SR#5	USA	New Mexico	Salmon Ruin Floodplain	Soil	Soil		Soil exchangeable	0.710106	1.1e-05	2.2e-05	36.6986	-108.026		50 to 55	Low	Reported by Author	19
115	SR#6	USA	New Mexico	Salmon Ruin Floodplain	Soil	Soil		Soil exchangeable	0.710043	1e-05	2e-05	36.6986	-108.026		85 to 90	Low	Reported by Author	19
116	HG06-1	USA	New Mexico	Holmes Grp. flood plain	Soil	Soil		Soil exchangeable	0.709132	7e-06	1.4e-05	36.9305	-108.184		30 to 35	Low	Reported by Author	19
117	HG06-2	USA	New Mexico	Holmes Grp. flood plain	Soil	Soil		Soil exchangeable	0.70891	5e-06	1e-05	36.9303	-108.184		30 to 35	Low	Reported by Author	19
118	HG06-3	USA	New Mexico	Holmes Grp. old flood plain	Soil	Soil		Soil exchangeable	0.708829	5e-06	1e-05	36.9302	-108.183		30 to 35	Low	Reported by Author	19
119	LP06-1	USA	New Mexico	La Plata R. flood plain	Soil	Soil		Soil exchangeable	0.708767	5.5e-06	1.1e-05	36.9887	-108.19		30 to 35	Low	Reported by Author	19
120	LP06-2	USA	New Mexico	La Plata R. flood plain	Soil	Soil		Soil exchangeable	0.708837	5e-06	1e-05	36.9885	-108.191		30 to 35	Low	Reported by Author	19
121	LP06-3	USA	New Mexico	La Plata R. old flood plain	Soil	Soil		Soil exchangeable	0.70865	6.5e-06	1.3e-05	36.9882	-108.19		30 to 35	Low	Reported by Author	19
122	KC07-1	USA	New Mexico	Kutz Canyon Wash	Soil	Soil		Soil exchangeable	0.709697	4.5e-06	9e-06	36.6695	-107.999		30 to 35	Low	Reported by Author	19
123	GCW07-1	USA	New Mexico	Gallegos Canyon Wash	Soil	Soil		Soil exchangeable	0.709443	7e-06	1.4e-05	36.5277	-108.017		30 to 35	Low	Reported by Author	19
124	MF06-1	USA	New Mexico	Many Farms	Soil	Soil		Soil exchangeable	0.708859	4e-06	8e-06	36.4649	-109.589		30 to 35	Low	Reported by Author	19
125	MF06-2	USA	New Mexico	Many Farms	Soil	Soil		Soil exchangeable	0.709224	6e-06	1.2e-05	36.4176	-109.606		30 to 35	Low	Reported by Author	19
126	MF06-3	USA	New Mexico	Many Farms	Soil	Soil		Soil exchangeable	0.709256	5.5e-06	1.1e-05	36.3079	-109.595		30 to 35	Low	Reported by Author	19
127	CT#1	USA	New Mexico	Captain Toms Wash	Soil	Soil		Soil exchangeable	0.709289	9e-06	1.8e-05	36.2747	-108.747		95 to 100	Low	Reported by Author	19
128	CT#2	USA	New Mexico	Captain Toms Wash	Soil	Soil		Soil exchangeable	0.709062	1.15e-05	2.3e-05	36.2768	-108.745		0 to 10	Low	Reported by Author	19
129	CT#3	USA	New Mexico	Captain Toms Wash	Soil	Soil		Soil exchangeable	0.709028	8.5e-06	1.7e-05	36.3056	-108.706		0 to 10	Low	Reported by Author	19
130	CTW#1A	USA	New Mexico	Captain Toms Wash	Soil	Soil		Soil exchangeable	0.709018	4.5e-06	9e-06	36.2746	-108.747		25 to 35	Low	Reported by Author	19
131	CTW#1B	USA	New Mexico	Captain Toms Wash	Soil	Soil		Soil exchangeable	0.70924	6e-06	1.2e-05	36.2746	-108.747		55 to 65	Low	Reported by Author	19
132	CTW#1C	USA	New Mexico	Captain Toms Wash	Soil	Soil		Soil exchangeable	0.70929	8.5e-06	1.7e-05	36.2746	-108.747		85 to 95	Low	Reported by Author	19
133	CTW#2A	USA	New Mexico	Captain Toms Wash	Soil	Soil		Soil exchangeable	0.709046	4.5e-06	9e-06	36.2769	-108.745		25 to 35	Low	Reported by Author	19
134	CTW#2B	USA	New Mexico	Captain Toms Wash	Soil	Soil		Soil exchangeable	0.709215	7.5e-06	1.5e-05	36.2769	-108.745		55 to 65	Low	Reported by Author	19
135	CTW#2C	USA	New Mexico	Captain Toms Wash	Soil	Soil		Soil exchangeable	0.709083	9.5e-06	1.9e-05	36.2769	-108.745		85 to 95	Low	Reported by Author	19
136	CTW#3A	USA	New Mexico	Captain Toms Wash	Soil	Soil		Soil exchangeable	0.70883	1.05e-05	2.1e-05	36.3058	-108.706		25 to 35	Low	Reported by Author	19
137	CTW#3B	USA	New Mexico	Captain Toms Wash	Soil	Soil		Soil exchangeable	0.70876	4e-06	8e-06	36.3058	-108.706		55 to 65	Low	Reported by Author	19
138	CTW#3C	USA	New Mexico	Captain Toms Wash	Soil	Soil		Soil exchangeable	0.708709	8e-06	1.6e-05	36.3058	-108.706		85 to 95	Low	Reported by Author	19
139	SA06-1	USA	New Mexico	Sanostee	Soil	Soil		Soil exchangeable	0.708504	5e-06	1e-05	36.4268	-108.96		30 to 35	Low	Reported by Author	19
140	SA06-2	USA	New Mexico	Sanostee	Soil	Soil		Soil exchangeable	0.708743	3.5e-06	7e-06	36.426	-108.961		30 to 35	Low	Reported by Author	19
141	SA06-3	USA	New Mexico	Sanostee	Soil	Soil		Soil exchangeable	0.708971	4.5e-06	9e-06	36.4268	-108.887		30 to 35	Low	Reported by Author	19
142	TO06-1	USA	New Mexico	Tocito seep	Soil	Soil		Soil exchangeable	0.708765	6.5e-06	1.3e-05	36.4	-108.782		30 to 35	Low	Reported by Author	19
143	TO06-2	USA	New Mexico	Tocito Wash	Soil	Soil		Soil exchangeable	0.708895	6e-06	1.2e-05	36.3571	-108.792		30 to 35	Low	Reported by Author	19
144	SS#1	USA	New Mexico	Skunk Springs Bank Deposit	Soil	Soil		Soil exchangeable	0.709331	1.1e-05	2.2e-05	36.2295	-108.758		95 to 100	Low	Reported by Author	19
145	SS#2	USA	New Mexico	Skunk Springs Modern Sediments	Soil	Soil		Soil exchangeable	0.709119	1e-05	2e-05	36.2295	-108.758		0 to 5	Low	Reported by Author	19
146	SS#3	USA	New Mexico	Skunk Springs Wash Edge	Soil	Soil		Soil exchangeable	0.709349	1.1e-05	2.2e-05	36.2295	-108.758		105 to 110	Low	Reported by Author	19
147	TGHBM#1	USA	New Mexico	Two Grey Hills Basketmaker	Soil	Soil		Soil exchangeable	0.70904	1e-05	2e-05	36.2321	-108.821		70 to 75	Low	Reported by Author	19
148	TGHBM#2	USA	New Mexico	Two Grey Hills Basketmaker	Soil	Soil		Soil exchangeable	0.70917	1e-05	2e-05	36.2323	-108.821		80 to 85	Low	Reported by Author	19
149	TGHBM#3	USA	New Mexico	Two Grey Hills Basketmaker	Soil	Soil		Soil exchangeable	0.70912	1e-05	2e-05	36.2331	-108.823		65 to 70	Low	Reported by Author	19
150	TGHBM#4	USA	New Mexico	Two Grey Hills Basketmaker	Soil	Soil		Soil exchangeable	0.70923	1e-05	2e-05	36.2285	-108.82		70 to 75	Low	Reported by Author	19
151	TGHBM#5	USA	New Mexico	Two Grey Hills Basketmaker	Soil	Soil		Soil exchangeable	0.7092	1e-05	2e-05	36.2247	-108.823		55 to 60	Low	Reported by Author	19
152	TGHBM#6	USA	New Mexico	Two Grey Hills Basketmaker	Soil	Soil		Soil exchangeable	0.7093	1e-05	2e-05	36.2204	-108.829		65 to 70	Low	Reported by Author	19
153	TGHBM#7	USA	New Mexico	Two Grey Hills Basketmaker	Soil	Soil		Soil exchangeable	0.70906	1e-05	2e-05	36.2222	-108.85		65 to 70	Low	Reported by Author	19
154	BTW07-1	USA	New Mexico	Betonnie Tsasie Wash	Soil	Soil		Soil exchangeable	0.709462	7e-06	1.4e-05	36.2019	-107.69		30 to 35	Low	Reported by Author	19
155	BI06-1	USA	New Mexico	Bis sa ani	Soil	Soil		Soil exchangeable	0.708713	6.5e-06	1.3e-05	36.0743	-107.818		30 to 35	Low	Reported by Author	19
156	BI06-2	USA	New Mexico	Bis sa ani	Soil	Soil		Soil exchangeable	0.70898	4.5e-06	9e-06	36.0808	-107.807		30 to 35	Low	Reported by Author	19
157	CDR04-1	USA	New Mexico	Casa del Rio	Soil	Soil		Soil exchangeable	0.709285	7.5e-06	1.5e-05	36.0934	-108.084		50 to 55	Low	Reported by Author	19
158	CDR04-2	USA	New Mexico	Casa del Rio	Soil	Soil		Soil exchangeable	0.70905	8.5e-06	1.7e-05	36.0906	-108.081		50 to 55	Low	Reported by Author	19
159	CDR04-3	USA	New Mexico	Casa del Rio	Soil	Soil		Soil exchangeable	0.709354	1e-05	2e-05	36.0888	-108.082		50 to 55	Low	Reported by Author	19
160	CDR04-4	USA	New Mexico	Casa del Rio	Soil	Soil		Soil exchangeable	0.709104	1.05e-05	2.1e-05	36.0697	-108.067		50 to 55	Low	Reported by Author	19
161	CW371-04-1	USA	New Mexico	Chaco Wash @ HWY 371	Soil	Soil		Soil exchangeable	0.708888	1.4e-05	2.8e-05	36.1107	-108.19		45 to 50	Low	Reported by Author	19
162	EC06-1	USA	New Mexico	East Community	Soil	Soil		Soil exchangeable	0.709089	5.5e-06	1.1e-05	35.9873	-107.784		30 to 35	Low	Reported by Author	19
163	EC06-2	USA	New Mexico	East Community	Soil	Soil		Soil exchangeable	0.70906	6.5e-06	1.3e-05	35.9932	-107.807		30 to 35	Low	Reported by Author	19
164	EC06-3	USA	New Mexico	East Community	Soil	Soil		Soil exchangeable	0.709049	6e-06	1.2e-05	36.0061	-107.824		30 to 35	Low	Reported by Author	19
165	EC06-4	USA	New Mexico	East Community	Soil	Soil		Soil exchangeable	0.709499	5e-06	1e-05	35.9789	-107.751		30 to 35	Low	Reported by Author	19
166	EC06-5	USA	New Mexico	East Community	Soil	Soil		Soil exchangeable	0.709593	6.5e-06	1.3e-05	35.9829	-107.751		30 to 35	Low	Reported by Author	19
167	EC06-6	USA	New Mexico	East Community, flood plain	Soil	Soil		Soil exchangeable	0.709126	4.5e-06	9e-06	35.9881	-107.757		30 to 35	Low	Reported by Author	19
168	ES04-1	USA	New Mexico	Escalon	Soil	Soil		Soil exchangeable	0.709637	8.5e-06	1.7e-05	36.1238	-108.367		45 to 50	Low	Reported by Author	19
169	ES04-2	USA	New Mexico	Escalon	Soil	Soil		Soil exchangeable	0.709489	9e-06	1.8e-05	36.1354	-108.364		45 to 50	Low	Reported by Author	19
170	EW04-1	USA	New Mexico	Escavada Wash	Soil	Soil		Soil exchangeable	0.709073	1.4e-05	2.8e-05	36.1012	-107.956		45 to 50	Low	Reported by Author	19
171	GB04-1	USA	New Mexico	Great Bend	Soil	Soil		Soil exchangeable	0.709557	6e-06	1.2e-05	36.1618	-108.476		45 to 50	Low	Reported by Author	19
172	GB04-2	USA	New Mexico	Great Bend	Soil	Soil		Soil exchangeable	0.709408	9.5e-06	1.9e-05	36.1688	-108.496		45 to 50	Low	Reported by Author	19
173	KW07-1	USA	New Mexico	Kimbeto Wash	Soil	Soil		Soil exchangeable	0.709243	5.5e-06	1.1e-05	36.2345	-107.723		30 to 35	Low	Reported by Author	19
174	KB04-1	USA	New Mexico	Kin Bineola	Soil	Soil		Soil exchangeable	0.709438	6.5e-06	1.3e-05	36.0001	-108.141		45 to 50	Low	Reported by Author	19
175	KB04-2	USA	New Mexico	Kin Bineola	Soil	Soil		Soil exchangeable	0.70931	6e-06	1.2e-05	35.9988	-108.142		45 to 50	Low	Reported by Author	19
176	KB04-3	USA	New Mexico	Kin Bineola	Soil	Soil		Soil exchangeable	0.709324	6e-06	1.2e-05	35.9977	-108.142		45 to 50	Low	Reported by Author	19
177	KBV04-1	USA	New Mexico	Kin Bineola Valley	Soil	Soil		Soil exchangeable	0.709627	1e-05	2e-05	36.0236	-108.146		50 to 55	Low	Reported by Author	19
178	KK04-1	USA	New Mexico	Kin Klizhin	Soil	Soil		Soil exchangeable	0.709527	5.5e-06	1.1e-05	36.0292	-108.072		45 to 50	Low	Reported by Author	19
179	KK04-2	USA	New Mexico	Kin Klizhin	Soil	Soil		Soil exchangeable	0.709474	8e-06	1.6e-05	36.0312	-108.07		45 to 50	Low	Reported by Author	19
180	PP04-1	USA	New Mexico	Pueblo Pintado	Soil	Soil		Soil exchangeable	0.709199	9e-06	1.8e-05	35.9854	-107.686		45 to 50	Low	Reported by Author	19
181	PP04-2	USA	New Mexico	Pueblo Pintado	Soil	Soil		Soil exchangeable	0.709318	1.25e-05	2.5e-05	35.9857	-107.688		45 to 50	Low	Reported by Author	19
182	PP04-3	USA	New Mexico	Pueblo Pintado	Soil	Soil		Soil exchangeable	0.709615	9e-06	1.8e-05	35.9823	-107.687		50 to 55	Low	Reported by Author	19
183	PP04-4	USA	New Mexico	Pueblo Pintado	Soil	Soil		Soil exchangeable	0.708868	7.5e-06	1.5e-05	35.9803	-107.684		50 to 55	Low	Reported by Author	19
184	PP04-5	USA	New Mexico	Pueblo Pintado	Soil	Soil		Soil exchangeable	0.70941	8.5e-06	1.7e-05	35.9699	-107.667		50 to 55	Low	Reported by Author	19
185	RR06-1	USA	New Mexico	Reservoir Ruin	Soil	Soil		Soil exchangeable	0.709554	4e-06	8e-06	35.851	-107.568		30 to 35	Low	Reported by Author	19
186	RR06-2	USA	New Mexico	Reservoir Ruin	Soil	Soil		Soil exchangeable	0.709673	6.5e-06	1.3e-05	35.8495	-107.568		30 to 35	Low	Reported by Author	19
187	RW06-1	USA	New Mexico	Raton Well	Soil	Soil		Soil exchangeable	0.708769	7e-06	1.4e-05	35.9091	-107.527		30 to 35	Low	Reported by Author	19
188	RW06-2	USA	New Mexico	Raton Well	Soil	Soil		Soil exchangeable	0.708905	5.5e-06	1.1e-05	35.9096	-107.526		30 to 35	Low	Reported by Author	19
189	SR06-1	USA	New Mexico	Shepard Ruin	Soil	Soil		Soil exchangeable	0.709271	4.5e-06	9e-06	35.8989	-107.603		30 to 35	Low	Reported by Author	19
190	WC04-1	USA	New Mexico	Willow Canyon	Soil	Soil		Soil exchangeable	0.709547	6.5e-06	1.3e-05	36.0336	-107.912		45 to 50	Low	Reported by Author	19
191	WC04-2	USA	New Mexico	Willow Canyon	Soil	Soil		Soil exchangeable	0.709503	7.5e-06	1.5e-05	36.0605	-107.962		45 to 50	Low	Reported by Author	19
192	WF06-1	USA	New Mexico	Windmill Facility	Soil	Soil		Soil exchangeable	0.709237	6e-06	1.2e-05	36.0605	-107.962		30 to 35	Low	Reported by Author	19
193	CC#1	USA	New Mexico	Casa Chiquita	Soil	Soil		Soil exchangeable	0.709036	6.5e-06	1.3e-05	36.0607	-107.958		67 to 72	Low	Reported by Author	19
194	CC#2	USA	New Mexico	Casa Chiquita	Soil	Soil		Soil exchangeable	0.709083	7.5e-06	1.5e-05	36.0607	-107.958		97 to 102	Low	Reported by Author	19
195	CC#3	USA	New Mexico	Casa Chiquita	Soil	Soil		Soil exchangeable	0.709066	5.5e-06	1.1e-05	36.0654	-107.97		127 to 132	Low	Reported by Author	19
196	CK#1	USA	New Mexico	Chetro Ketl Field	Soil	Soil		Soil exchangeable	0.70919	8.5e-06	1.7e-05	36.0654	-107.97		5 to 10	Low	Reported by Author	19
197	CKF#1	USA	New Mexico	Chetro Ketl Field	Soil	Soil		Soil exchangeable	0.70917	6e-06	1.2e-05	36.0654	-107.97		25 to 35	Low	Reported by Author	19
198	CKF#2	USA	New Mexico	Chetro Ketl Field	Soil	Soil		Soil exchangeable	0.709065	7.5e-06	1.5e-05	36.0378	-107.891		55 to 65	Low	Reported by Author	19
199	CKF#3	USA	New Mexico	Chetro Ketl Field	Soil	Soil		Soil exchangeable	0.709053	4.5e-06	9e-06	36.0378	-107.891		85 to 95	Low	Reported by Author	19
200	CR#1	USA	New Mexico	Casa Rinconada	Soil	Soil		Soil exchangeable	0.709159	4.5e-06	9e-06	36.0378	-107.891		25 to 35	Low	Reported by Author	19
201	CR#2	USA	New Mexico	Casa Rinconada	Soil	Soil		Soil exchangeable	0.709088	8.5e-06	1.7e-05	36.0378	-107.891		55 to 65	Low	Reported by Author	19
202	CR#3	USA	New Mexico	Casa Rinconada	Soil	Soil		Soil exchangeable	0.709108	8.5e-06	1.7e-05	36.0378	-107.891		85 to 95	Low	Reported by Author	19
203	FB04-1	USA	New Mexico	Fajada Butte	Soil	Soil		Soil exchangeable	0.708973	7e-06	1.4e-05	36.0378	-107.891		45 to 50	Low	Reported by Author	19
204	FB04-2	USA	New Mexico	Fajada Butte	Soil	Soil		Soil exchangeable	0.709005	9e-06	1.8e-05	36.0378	-107.891		45 to 50	Low	Reported by Author	19
205	LH#1	USA	New Mexico	Lizard House Arroyo	Soil	Soil		Soil exchangeable	0.708965	7.5e-06	1.5e-05	36.0378	-107.891		25 to 30	Low	Reported by Author	19
206	LH#2	USA	New Mexico	Lizard House Arroyo	Soil	Soil		Soil exchangeable	0.709347	1e-05	2e-05	36.0378	-107.891		62 to 67	Low	Reported by Author	19
207	LH#3	USA	New Mexico	Lizard House Arroyo	Soil	Soil		Soil exchangeable	0.709165	6.5e-06	1.3e-05	36.0378	-107.891		145 to 150	Low	Reported by Author	19
208	PDA#1	USA	New Mexico	Pueblo del Arroyo	Soil	Soil		Soil exchangeable	0.709077	1.15e-05	2.3e-05	36.0378	-107.891		435 to 445	Low	Reported by Author	19
209	PDA#3	USA	New Mexico	Pueblo del Arroyo	Soil	Soil		Soil exchangeable	0.709155	8.5e-06	1.7e-05	36.0378	-107.891		320 to 330	Low	Reported by Author	19
210	PDA#4	USA	New Mexico	Pueblo del Arroyo	Soil	Soil		Soil exchangeable	0.709093	7e-06	1.4e-05	36.0378	-107.891		15 to 25	Low	Reported by Author	19
211	PDA#5	USA	New Mexico	Pueblo del Arroyo	Soil	Soil		Soil exchangeable	0.709044	8.5e-06	1.7e-05	36.0378	-107.891		0 to 3	Low	Reported by Author	19
212	S10#1	USA	New Mexico	Penasco Blanco Field	Soil	Soil		Soil exchangeable	0.709204	7.5e-06	1.5e-05	36.0378	-107.891		25 to 35	Low	Reported by Author	19
213	S10#2	USA	New Mexico	Penasco Blanco Field	Soil	Soil		Soil exchangeable	0.709121	8.5e-06	1.7e-05	36.0378	-107.891		55 to 65	Low	Reported by Author	19
214	S10#3	USA	New Mexico	Penasco Blanco Field	Soil	Soil		Soil exchangeable	0.709078	6e-06	1.2e-05	36.0605	-107.962		85 to 95	Low	Reported by Author	19
215	WER#1	USA	New Mexico	Weritos Rincon	Soil	Soil		Soil exchangeable	0.70959	5e-06	1e-05	36.0605	-107.962		25 to 35	Low	Reported by Author	19
216	WER#2	USA	New Mexico	Weritos Rincon	Soil	Soil		Soil exchangeable	0.709606	9e-06	1.8e-05	36.0605	-107.962		55 to 65	Low	Reported by Author	19
217	WER#3	USA	New Mexico	Weritos Rincon	Soil	Soil		Soil exchangeable	0.709549	6.5e-07	1.3e-06	36.0462	-107.94		85 to 95	Low	Reported by Author	19
218	WR#1	USA	New Mexico	Weritos Rincon	Soil	Soil		Soil exchangeable	0.70957	1.05e-05	2.1e-05	36.0473	-107.94		0 to 10	Low	Reported by Author	19
219	WR#2	USA	New Mexico	Weritos Rincon	Soil	Soil		Soil exchangeable	0.709465	4e-06	8e-06	36.0462	-107.94		0 to 10	Low	Reported by Author	19
220	CC04-1	USA	New Mexico	Clys Canyon	Soil	Soil		Soil exchangeable	0.708792	1.1e-05	2.2e-05	36.0687	-107.972		45 to 50	Low	Reported by Author	19
221	GW04-1	USA	New Mexico	Gallo Wash	Soil	Soil		Soil exchangeable	0.709311	7e-06	1.4e-05	36.0477	-107.868		45 to 50	Low	Reported by Author	19
222	GW04-2	USA	New Mexico	Gallo Wash	Soil	Soil		Soil exchangeable	0.708963	9e-06	1.8e-05	36.0397	-107.881		45 to 50	Low	Reported by Author	19
223	GW04-3	USA	New Mexico	Gallo Wash	Soil	Soil		Soil exchangeable	0.708996	6e-06	1.2e-05	36.0393	-107.881		45 to 50	Low	Reported by Author	19
224	MC04-1	USA	New Mexico	Mockingbird Canyon	Soil	Soil		Soil exchangeable	0.709144	6.5e-06	1.3e-05	36.0507	-107.923		45 to 50	Low	Reported by Author	19
225	MC04-2	USA	New Mexico	Mockingbird Canyon	Soil	Soil		Soil exchangeable	0.709208	9.5e-06	1.9e-05	36.0501	-107.924		45 to 50	Low	Reported by Author	19
226	SG04-1	USA	New Mexico	South Gap	Soil	Soil		Soil exchangeable	0.709421	1e-05	2e-05	36.0446	-107.972		45 to 50	Low	Reported by Author	19
227	SG04-2	USA	New Mexico	South Gap	Soil	Soil		Soil exchangeable	0.709617	1.45e-05	2.9e-05	36.0473	-107.971		45 to 50	Low	Reported by Author	19
228	SG04-3	USA	New Mexico	South Gap	Soil	Soil		Soil exchangeable	0.709709	1e-05	2e-05	36.0502	-107.969		45 to 50	Low	Reported by Author	19
229	CR06-1	USA	New Mexico	Cornfield Ruin	Soil	Soil		Soil exchangeable	0.709493	4e-06	8e-06	35.6591	-109.673		30 to 35	Low	Reported by Author	19
230	CR06-2	USA	New Mexico	Cornfield Ruin	Soil	Soil		Soil exchangeable	0.709737	4.5e-06	9e-06	35.6503	-109.696		30 to 35	Low	Reported by Author	19
231	KLI06-1	USA	New Mexico	Kin Lichee	Soil	Soil		Soil exchangeable	0.709799	6e-06	1.2e-05	35.7505	-109.42		30 to 35	Low	Reported by Author	19
232	KLI06-2	USA	New Mexico	Kin Lichee	Soil	Soil		Soil exchangeable	0.70941	5e-06	1e-05	35.7513	-109.419		30 to 35	Low	Reported by Author	19
233	KLI06-3	USA	New Mexico	Kin Lichee	Soil	Soil		Soil exchangeable	0.709598	5e-06	1e-05	35.7512	-109.419		30 to 35	Low	Reported by Author	19
234	KT06-1	USA	New Mexico	Kin Tiel	Soil	Soil		Soil exchangeable	0.709914	5.5e-06	1.1e-05	35.4113	-109.503		30 to 35	Low	Reported by Author	19
235	KT06-2	USA	New Mexico	Kin Tiel	Soil	Soil		Soil exchangeable	0.7098	4e-06	8e-06	35.4055	-109.504		30 to 35	Low	Reported by Author	19
236	WR06-1	USA	New Mexico	Wide Reed Ruin	Soil	Soil		Soil exchangeable	0.710355	5.5e-06	1.1e-05	35.7064	-109.567		30 to 35	Low	Reported by Author	19
237	WR06-2	USA	New Mexico	Wide Reed Ruin	Soil	Soil		Soil exchangeable	0.710194	6e-06	1.2e-05	35.7133	-109.547		30 to 35	Low	Reported by Author	19
238	KY04-1	USA	New Mexico	Kin Ya-a	Soil	Soil		Soil exchangeable	0.709462	1.35e-05	2.7e-05	35.6721	-108.109		45 to 50	Low	Reported by Author	19
239	KY04-2	USA	New Mexico	Kin Ya-a	Soil	Soil		Soil exchangeable	0.709737	1.1e-05	2.2e-05	35.6652	-108.111		45 to 50	Low	Reported by Author	19
240	PS04-1	USA	New Mexico	Peach Spring	Soil	Soil		Soil exchangeable	0.709863	5.5e-06	1.1e-05	35.7912	-108.528		50 to 55	Low	Reported by Author	19
241	RW04-1	USA	New Mexico	Red Willow	Soil	Soil		Soil exchangeable	0.709871	1.25e-05	2.5e-05	35.8325	-108.695		50 to 55	Low	Reported by Author	19
242	RW04-2	USA	New Mexico	Red Willow	Soil	Soil		Soil exchangeable	0.710125	1.3e-05	2.6e-05	35.8314	-108.678		50 to 55	Low	Reported by Author	19
243	SR04-1	USA	New Mexico	Standing Rock	Soil	Soil		Soil exchangeable	0.709853	9.5e-06	1.9e-05	35.8234	-108.39		50 to 55	Low	Reported by Author	19
244	AN04-1	USA	New Mexico	Atsee Nitsaa	Soil	Soil		Soil exchangeable	0.709666	1.15e-05	2.3e-05	35.3904	-108.967		50 to 55	Low	Reported by Author	19
245	BHA04-1	USA	New Mexico	Big House Arroyo	Soil	Soil		Soil exchangeable	0.708947	1e-05	2e-05	35.365	-108.95		50 to 55	Low	Reported by Author	19
246	FW06-1	USA	New Mexico	Fort Wingate beside service road	Soil	Soil		Soil exchangeable	0.709512	5.5e-06	1.1e-05	35.5012	-108.513		30 to 35	Low	Reported by Author	19
247	HO06-1	USA	New Mexico	Houck	Soil	Soil		Soil exchangeable	0.709357	5.5e-06	1.1e-05	35.2715	-109.201		30 to 35	Low	Reported by Author	19
248	HO06-2	USA	New Mexico	Houck	Soil	Soil		Soil exchangeable	0.709382	6e-06	1.2e-05	35.2642	-109.198		30 to 35	Low	Reported by Author	19
249	HO06-3	USA	New Mexico	Houck	Soil	Soil		Soil exchangeable	0.709811	4e-06	8e-06	35.2587	-109.248		30 to 35	Low	Reported by Author	19
250	KH04-1	USA	New Mexico	Kin Hochai	Soil	Soil		Soil exchangeable	0.708432	8e-06	1.6e-05	35.4128	-108.983		50 to 55	Low	Reported by Author	19
251	WW06-1	USA	New Mexico	Whitewater arroyo	Soil	Soil		Soil exchangeable	0.709632	4.5e-06	9e-06	35.2754	-109.155		30 to 35	Low	Reported by Author	19
252	AC04-1	USA	New Mexico	Andrews Community	Soil	Soil		Soil exchangeable	0.709306	9e-06	1.8e-05	35.3639	-108.028		50 to 55	Low	Reported by Author	19
253	HS04-1	USA	New Mexico	Haystack	Soil	Soil		Soil exchangeable	0.708577	9.5e-06	1.9e-05	35.3384	-107.888		50 to 55	Low	Reported by Author	19
254	SM04-1	USA	New Mexico	San Mateo	Soil	Soil		Soil exchangeable	0.709188	9e-06	1.8e-05	35.3398	-107.648		50 to 55	Low	Reported by Author	19
255	SM04-2	USA	New Mexico	San Mateo	Soil	Soil		Soil exchangeable	0.708909	8.5e-06	1.7e-05	35.3345	-107.654		50 to 55	Low	Reported by Author	19
256	SM04-3	USA	New Mexico	San Mateo	Soil	Soil		Soil exchangeable	0.709042	7e-06	1.4e-05	35.3402	-107.652		50 to 55	Low	Reported by Author	19
257	AT06-1	USA	New Mexico	Atsinna Great House	Soil	Soil		Soil exchangeable	0.709337	5e-06	1e-05	35.0361	-108.326		30 to 35	Low	Reported by Author	19
258	KL06-1	USA	New Mexico	Kluckhohn Site	Soil	Soil		Soil exchangeable	0.70985	6e-06	1.2e-05	35.1109	-108.439		30 to 35	Low	Reported by Author	19
259	KL06-2	USA	New Mexico	Kluckhohn Site	Soil	Soil		Soil exchangeable	0.70948	5e-06	1e-05	35.1122	-108.443		30 to 35	Low	Reported by Author	19
260	PE06-1	USA	New Mexico	Pescado near modern fields	Soil	Soil		Soil exchangeable	0.710592	5.5e-06	1.1e-05	35.1096	-108.599		30 to 35	Low	Reported by Author	19
261	RA06-1	USA	New Mexico	Ramah fallow field	Soil	Soil		Soil exchangeable	0.710716	5e-06	1e-05	35.1291	-108.496		30 to 35	Low	Reported by Author	19
262	TC06-1	USA	New Mexico	Togeye Canyon	Soil	Soil		Soil exchangeable	0.709436	6e-06	1.2e-05	35.118	-108.452		30 to 35	Low	Reported by Author	19
263	YE06-1	USA	New Mexico	Yellow House near drainage bank	Soil	Soil		Soil exchangeable	0.709448	6e-06	1.2e-05	35.1133	-108.696		30 to 35	Low	Reported by Author	19
264	LCW07-1	USA	New Mexico	Largo Canyon Wash	Soil	Soil		Soil exchangeable	0.710381	4e-06	8e-06	36.6288	-107.691		30 to 35	Low	Reported by Author	19
265	LCW07-2	USA	New Mexico	Largo Canyon Wash	Soil	Soil		Soil exchangeable	0.710523	5e-06	1e-05	36.6897	-107.755		30 to 35	Low	Reported by Author	19
266	LCW07-3	USA	New Mexico	Largo Canyon Wash	Soil	Soil		Soil exchangeable	0.710513	6.5e-06	1.3e-05	36.708	-107.785		30 to 35	Low	Reported by Author	19
267	MR07-1	USA	New Mexico	Mancos River floodplain	Soil	Soil		Soil exchangeable	0.708697	6.5e-06	1.3e-05	37.0255	-108.742		30 to 35	Low	Reported by Author	19
268	NW07-1	USA	New Mexico	Navajo Wash incised floodplain	Soil	Soil		Soil exchangeable	0.708226	5.5e-06	1.1e-05	37.0798	-108.75		30 to 35	Low	Reported by Author	19
269	MAW07-1	USA	New Mexico	Marble Wash floodplain	Soil	Soil		Soil exchangeable	0.708952	5e-06	1e-05	37.1514	-109.048		30 to 35	Low	Reported by Author	19
270	McC07-1	USA	New Mexico	McElmo Creek floodplain	Soil	Soil		Soil exchangeable	0.708785	1.15e-05	2.3e-05	37.2174	-109.19		30 to 35	Low	Reported by Author	19
271	MOC07-1	USA	New Mexico	Montezuma Creek floodplain	Soil	Soil		Soil exchangeable	0.709044	7e-06	1.4e-05	37.2703	-109.329		30 to 35	Low	Reported by Author	19
272	REW07-1	USA	New Mexico	Recapture Wash floodplain	Soil	Soil		Soil exchangeable	0.708702	4e-06	8e-06	37.2976	-109.458		30 to 35	Low	Reported by Author	19
273	COW07-1	USA	New Mexico	Cottonwood Wash floodplain	Soil	Soil		Soil exchangeable	0.708762	6.5e-06	1.3e-05	37.2812	-109.562		30 to 35	Low	Reported by Author	19
274	CW07-1	USA	New Mexico	Combs Wash floodplain	Soil	Soil		Soil exchangeable	0.708894	7e-06	1.4e-05	37.2646	-109.674		30 to 35	Low	Reported by Author	19
275	BW07-1	USA	New Mexico	Butler Wash floodplain	Soil	Soil		Soil exchangeable	0.708907	7e-06	1.4e-05	37.2613	-109.652		30 to 35	Low	Reported by Author	19
276	SJR07-1	USA	New Mexico	San Juan River floodplain	Soil	Soil		Soil exchangeable	0.708968	7e-06	1.4e-05	37.2551	-109.62		30 to 35	Low	Reported by Author	19
277	CHW07-1	USA	New Mexico	Chinle Wash floodplain	Soil	Soil		Soil exchangeable	0.708721	6.5e-06	1.3e-05	36.9429	-109.709		30 to 35	Low	Reported by Author	19
278	WW07-1	USA	New Mexico	Walker Wash floodplain	Soil	Soil		Soil exchangeable	0.708525	3.5e-06	7e-06	36.9221	-109.605		30 to 35	Low	Reported by Author	19
279	TNP07-1	USA	New Mexico	Teec Nos Pos Wash floodplain	Soil	Soil		Soil exchangeable	0.708329	6.5e-06	1.3e-05	36.9312	-109.11		30 to 35	Low	Reported by Author	19
280	RW07-1	USA	New Mexico	Red Wash floodplain	Soil	Soil		Soil exchangeable	0.708226	6e-06	1.2e-05	36.8254	-108.939		30 to 35	Low	Reported by Author	19
281	SRW07-1	USA	New Mexico	Shiprock Wash floodplain	Soil	Soil		Soil exchangeable	0.708243	7e-06	1.4e-05	36.7898	-108.833		30 to 35	Low	Reported by Author	19
282	3042-11A	USA	New Mexico	Farmington	Plant	Seed	Corn cob	Plant	0.70963	1e-05	2e-05	36.727	-108.218			Median	Located using Locality name and Google Earth	20
283	3042-11S	USA	New Mexico	Farmington	Soil	Soil		Soil exchangeable	0.70929	5e-06	1e-05	36.727	-108.218			Median	Located using Locality name and Google Earth	20
284	3068-9A	USA	New Mexico	Farmington	Plant	Seed	Corn cob	Plant	0.70945	5e-06	1e-05	36.727	-108.218			Median	Located using Locality name and Google Earth	20
285	3068-9S	USA	New Mexico	Farmington	Soil	Soil		Soil exchangeable	0.70938	5e-06	1e-05	36.727	-108.218			Median	Located using Locality name and Google Earth	20
286	3089-3A	USA	New Mexico	Farmington	Plant	Seed	Corn cob	Plant	0.7094	1e-05	2e-05	36.727	-108.218			Median	Located using Locality name and Google Earth	20
287	3089-3S	USA	New Mexico	Farmington	Soil	Soil		Soil exchangeable	0.7094	1e-05	2e-05	36.727	-108.218			Median	Located using Locality name and Google Earth	20
288	3122-2A	USA	New Mexico	Farmington	Plant	Seed	Corn cob	Plant	0.70967	1e-05	2e-05	36.727	-108.218			Median	Located using Locality name and Google Earth	20
289	3122-2S	USA	New Mexico	Farmington	Soil	Soil		Soil exchangeable	0.70931	1e-05	2e-05	36.727	-108.218			Median	Located using Locality name and Google Earth	20
290	CHCU43684 J	USA	New Mexico	Gallo Cliff Dwelling	Plant	Seed	Corn cob	Plant	0.71183	1.5e-05	3e-05	36.0378	-107.891			Low	Reported by Author	20
291	CHCU43684A	USA	New Mexico	Gallo Cliff Dwelling	Plant	Seed	Corn cob	Plant	0.71155	8e-05	0.00016	36.0378	-107.891			Low	Reported by Author	20
292	CHCU43684B	USA	New Mexico	Gallo Cliff Dwelling	Plant	Seed	Corn cob	Plant	0.71	0.00012	0.00024	36.0378	-107.891			Low	Reported by Author	20
293	CHCU43684C	USA	New Mexico	Gallo Cliff Dwelling	Plant	Seed	Corn cob	Plant	0.71103	6.5e-05	0.00013	36.0378	-107.891			Low	Reported by Author	20
294	CHCU43684D	USA	New Mexico	Gallo Cliff Dwelling	Plant	Seed	Corn cob	Plant	0.71335	2.5e-05	5e-05	36.0378	-107.891			Low	Reported by Author	20
295	CHCU43684E	USA	New Mexico	Gallo Cliff Dwelling	Plant	Seed	Corn cob	Plant	0.71467	2.5e-05	5e-05	36.0378	-107.891			Low	Reported by Author	20
296	CHCU43684F	USA	New Mexico	Gallo Cliff Dwelling	Plant	Seed	Corn cob	Plant	0.7125	0.000135	0.00027	36.0378	-107.891			Low	Reported by Author	20
297	CHCU43684G	USA	New Mexico	Gallo Cliff Dwelling	Plant	Seed	Corn cob	Plant	0.71089	5e-05	0.0001	36.0378	-107.891			Low	Reported by Author	20
298	CHCU43684H	USA	New Mexico	Gallo Cliff Dwelling	Plant	Seed	Corn cob	Plant	0.71005	2.5e-05	5e-05	36.0378	-107.891			Low	Reported by Author	20
299	CHCU43684I	USA	New Mexico	Gallo Cliff Dwelling	Plant	Seed	Corn cob	Plant	0.71302	5.5e-05	0.00011	36.0378	-107.891			Low	Reported by Author	20
300		USA	New Hampshire	Hubbard Brook	Mammals	Rodent		Bone	0.71696	0.00205		43.94	-71.6944			Median	Located using Locality name and Google Earth	24
301		USA	Vermont	Downer Forest	Mammals	Rodent		Bone	0.71211	0.00129		43.7822	-72.3814			Median	Located using Locality name and Google Earth	24
302		USA	New Hampshire	Hubbard Brook	Soil	Soil		Soil exchangeable	0.7188	0.00144		43.94	-71.6944			Median	Located using Locality name and Google Earth	24
303		USA	Vermont	Downer Forest	Soil	Soil		Soil exchangeable	0.7133	0.00028		43.7822	-72.3814			Median	Located using Locality name and Google Earth	24
304		USA	New Hampshire	Hubbard Brook	Plant	Tree		Plant	0.71919	0.00191		43.94	-71.6944			Median	Located using Locality name and Google Earth	24
305		USA	Vermont	Downer Forest	Plant	Tree		Plant	0.71318	0.00037		43.7822	-72.3814			Median	Located using Locality name and Google Earth	24
306	Out-ve-058	Peru	Pucuncho Basin	Outside	Plant	Leaf	Ichu	Plant	0.7098		0.0006	-14.7269	-71.9978			High	Estimated using Online Source within a wide range	35
307	Out-ve-042	Peru	Pucuncho Basin	Outside	Plant	Leaf	Ichu	Plant	0.7095		0.0018	-14.7269	-71.9978			High	Estimated using Online Source within a wide range	35
308	Out-ve-059	Peru	Pucuncho Basin	Outside	Plant	Leaf	Ichu	Plant	0.7106		0.0012	-14.7269	-71.9978			High	Estimated using Online Source within a wide range	35
309	Pu-ve-029	Peru	Pucuncho Basin	Inside	Plant	Leaf	Ichu	Plant	0.7069		0.0004	-14.7269	-71.9978			High	Estimated using Online Source within a wide range	35
310	Pu-ve-022	Peru	Pucuncho Basin	Inside	Plant	Leaf	Ichu	Plant	0.7076		0.0002	-14.7269	-71.9978			High	Estimated using Online Source within a wide range	35
311	Pu-ve-049	Peru	Pucuncho Basin	Inside	Plant	Leaf	Ichu	Plant	0.7058		0.0022	-14.7269	-71.9978			High	Estimated using Online Source within a wide range	35
312	1S1-110503	USA	Texas	Waller Creek at Ave. G Bridge - SOIL	Soil	Soil		Soil exchangeable	0.708519	6e-06		30.3072	-97.7267			Low	Reported by Author	38
313	1S2-052804	USA	Texas	Waller Creek in Eastwoods Park - SOIL	Soil	Soil		Soil exchangeable	0.708633	8e-06		30.291	-97.7308			Low	Reported by Author	38
314	1S3-110503	USA	Texas	Waller Creek at Cesar Chavez Bridge - SOIL	Soil	Soil		Soil exchangeable	0.708928	8e-06		30.2618	-97.7395			Low	Reported by Author	38
315	1S4-073104	USA	Texas	Waller Creek at SW Corner of 26th and Red River - LBJ Library - SOIL	Soil	Soil		Soil exchangeable	0.709127	7e-06		30.2872	-97.7276			Low	Reported by Author	38
316	1S5-073104	USA	Texas	Waller Creek on Texas State Hospital Grounds - SOIL	Soil	Soil		Soil exchangeable	0.709863	7e-06		30.312	-97.738			Low	Reported by Author	38
317	1S6-121404	USA	Texas	West fork Waller Creek by Willow #7 near Speedway - SOIL	Soil	Soil		Soil exchangeable	0.708747	9e-06		30.2923	-97.7361			Low	Reported by Author	38
318	1S7-121404	USA	Texas	Waller Creek on the east bank, about 30 m south of 24th St, next to willow # 13 - SOIL	Soil	Soil		Soil exchangeable	0.708551	8e-06		30.2866	-97.7339			Low	Reported by Author	38
319	1S8-030205	USA	Texas	West Waller Creek behind UT ETC building at Cut Tree Site - SOIL	Soil	Soil		Soil exchangeable	0.7092	8e-06		30.2698	-97.7347			Low	Reported by Author	38
320	2S1-112103	USA	Texas	Shoal Creek at Twin Oaks - SOIL over Eagle Ford Shale	Soil	Soil		Soil exchangeable	0.708204	6e-06		30.3454	-97.7459			Low	Reported by Author	38
321	2S2-111103	USA	Texas	Shoal Creek on Greenbelt north of 35/38th St on Jefferson St - SOIL above Del Rio Clay	Soil	Soil		Soil exchangeable	0.708434	7e-06		30.3114	-97.7492			Low	Reported by Author	38
322	2S3-111103	USA	Texas	Shoal in Pease Park above Georgetown Fault - SOIL above Del Rio Clay	Soil	Soil		Soil exchangeable	0.708703	7e-06		30.2841	-97.7545			Low	Reported by Author	38
323	2S4-110703	USA	Texas	Shoal Creek at 1st St. Bridge - SOIL	Soil	Soil		Soil exchangeable	0.709026	7e-06		30.2664	-97.7509			Low	Reported by Author	38
324	2S5-073104	USA	Texas	Shoal Creek on Empty Lot off of Cima Serena Dr. (just West of MOPAC)	Soil	Soil		Soil exchangeable	0.708099	8e-06		30.3758	-97.746			Low	Reported by Author	38
325	2S6-073104	USA	Texas	Shoal Creek on DOT Property SE of 45th and Bull Creek Rd.	Soil	Soil		Soil exchangeable	0.708887	9e-06		30.3186	-97.754			Low	Reported by Author	38
326	2S7-073104	USA	Texas	Shoal Creek on South Bound MOPAC Access Rd. (on top of 15ft gentle escarpment)	Soil	Soil		Soil exchangeable	0.708558	7e-06		30.3471	-97.7521			Low	Reported by Author	38
327	3S1-052904	USA	Texas	Bull Creek at Patrice Circle - SOIL	Soil	Soil		Soil exchangeable	0.707858	7e-06		30.4256	-97.8142			Low	Reported by Author	38
328	3S2-052904	USA	Texas	Bull Creek at St Edwards Park - SOIL	Soil	Soil		Soil exchangeable	0.708013	8e-06		30.4062	-97.7931			Low	Reported by Author	38
329	3S3-052904	USA	Texas	Bull Creek on Courtyard Dr. - SOIL	Soil	Soil		Soil exchangeable	0.708158	8e-06		30.3516	-97.7937			Low	Reported by Author	38
330	3S4-052204	USA	Texas	West Bull 150m North of 2222 - SOIL	Soil	Soil		Soil exchangeable	0.708062	8e-06		30.3718	-97.8016			Low	Reported by Author	38
331	4S1-092003	USA	Texas	Williamson Creek at Mowinkle Dr. - SOIL	Soil	Soil		Soil exchangeable	0.708126	7e-06		30.2423	-97.9068			Low	Reported by Author	38
332	4S2-092003	USA	Texas	Williamson Creek at 1st St. Bridge - SOIL	Soil	Soil		Soil exchangeable	0.70823	8e-06		30.2141	-97.7769			Low	Reported by Author	38
333	4S3-092003	USA	Texas	Williamson Creek at Jimmy Clay Rd. - SOIL	Soil	Soil		Soil exchangeable	0.708103	7e-06		30.1895	-97.733			Low	Reported by Author	38
334	5S1-022104	USA	Texas	Slaughter Creek at Weir Loop - SOIL	Soil	Soil		Soil exchangeable	0.708081	6e-06		30.2354	-97.9257			Low	Reported by Author	38
335	5S2-022104	USA	Texas	Slaughter Creek at Escarpment Dr. - SOIL	Soil	Soil		Soil exchangeable	0.70841	9e-06		30.1971	-97.8807			Low	Reported by Author	38
336	5S3-022104	USA	Texas	Slaughter Creek at Old San Antonio Rd. - SOIL	Soil	Soil		Soil exchangeable	0.707877	7e-06		30.1537	-97.7951			Low	Reported by Author	38
337	7S1-061204	USA	Texas	North Onion Creek at Pursley Rd. - SOIL	Soil	Soil		Soil exchangeable	0.708157	7e-06		30.1761	-98.1892			Low	Reported by Author	38
338	7S2-061204	USA	Texas	South Onion Creek at County Road 220 - SOIL	Soil	Soil		Soil exchangeable	0.708058	6e-06		30.1371	-98.1587			Low	Reported by Author	38
339	7S3-071804	USA	Texas	Onion Creek at FM150 and Rd T Intersection - SOIL	Soil	Soil		Soil exchangeable	0.7085	9e-06		30.1596	-98.0679			Low	Reported by Author	38
340	7S4-031402	USA	Texas	Onion Creek at Walnut Bend Sink - SOIL	Soil	Soil		Soil exchangeable	0.708107	6e-06		30.0605	-97.9773			Low	Reported by Author	38
341	7S5-022104	USA	Texas	Onion Creek at 967 Bridge - SOIL	Soil	Soil		Soil exchangeable	0.708325	7e-06		30.0859	-97.8476			Low	Reported by Author	38
342	7S6-112303	USA	Texas	Onion Creek at Hwy 71 - SOIL	Soil	Soil		Soil exchangeable	0.708116	8e-06		30.1882	-97.6182			Low	Reported by Author	38
343	8S1-060704	USA	Texas	Barton Creek at Bell Springs Rd. Sample Site - Next to Sample Site - SOIL	Soil	Soil		Soil exchangeable	0.708429	7e-06		30.2447	-98.123			Low	Reported by Author	38
344	8S2-060704	USA	Texas	Barton Creek at Fitzhugh Sample Site - SOIL	Soil	Soil		Soil exchangeable	0.708036	7e-06		30.2423	-98.0114			Low	Reported by Author	38
345	8S3-081202	USA	Texas	Barton Creek at Creeks Edge dead end - SOIL	Soil	Soil		Soil exchangeable	0.708508	9e-06		30.2881	-97.8835			Low	Reported by Author	38
346	8S4-071804	USA	Texas	Barton Creek at Mopac and 360 Intersection - SOIL	Soil	Soil		Soil exchangeable	0.708393	6e-06		30.2481	-97.8021			Low	Reported by Author	38
347	Oak 2B	USA	Texas	Oakwood Cemetery, immediately east of Waller Ck watershed, at western edge of Boggy Ck watershed - SOIL	Soil	Soil		Soil exchangeable	0.713011	9e-06		30.2767	-97.7264			Low	Reported by Author	38
351	B1	USA	Texas	Hall's Cave	Plant	Seed	Aragonite	Plant	0.709513			30.1361	-99.535			Low	Reported by Author	41
352	B5	USA	Texas	Hall's Cave	Plant	Seed	Aragonite	Plant	0.708958			30.1361	-99.535			Low	Reported by Author	41
353	B9	USA	Texas	Hall's Cave	Plant	Seed	Aragonite	Plant	0.708419			30.1361	-99.535			Low	Reported by Author	41
359	H1	USA	Texas	Hall's Cave	Plant	Seed	Aragonite	Plant	0.708526			30.1361	-99.535			Low	Reported by Author	41
360	H10	USA	Texas	Hall's Cave	Plant	Seed	Aragonite	Plant	0.708779			30.1361	-99.535			Low	Reported by Author	41
361	H10A	USA	Texas	Hall's Cave	Plant	Seed	Aragonite	Plant	0.708372			30.1361	-99.535			Low	Reported by Author	41
362	H10B	USA	Texas	Hall's Cave	Plant	Seed	Aragonite	Plant	0.708362			30.1361	-99.535			Low	Reported by Author	41
363	H10C	USA	Texas	Hall's Cave	Plant	Seed	Aragonite	Plant	0.708387			30.1361	-99.535			Low	Reported by Author	41
364	H10D	USA	Texas	Hall's Cave	Plant	Seed	Aragonite	Plant	0.708378			30.1361	-99.535			Low	Reported by Author	41
365	H11	USA	Texas	Hall's Cave	Plant	Seed	Aragonite	Plant	0.708387			30.1361	-99.535			Low	Reported by Author	41
366	H12	USA	Texas	Hall's Cave	Plant	Seed	Aragonite	Plant	0.708494			30.1361	-99.535			Low	Reported by Author	41
367	H13	USA	Texas	Hall's Cave	Plant	Seed	Aragonite	Plant	0.708453			30.1361	-99.535			Low	Reported by Author	41
368	H14	USA	Texas	Hall's Cave	Plant	Seed	Aragonite	Plant	0.708501			30.1361	-99.535			Low	Reported by Author	41
369	H15	USA	Texas	Hall's Cave	Plant	Seed	Aragonite	Plant	0.708453			30.1361	-99.535			Low	Reported by Author	41
370	H16	USA	Texas	Hall's Cave	Plant	Seed	Aragonite	Plant	0.70846			30.1361	-99.535			Low	Reported by Author	41
371	H17	USA	Texas	Hall's Cave	Plant	Seed	Aragonite	Plant	0.708434			30.1361	-99.535			Low	Reported by Author	41
372	H18	USA	Texas	Hall's Cave	Plant	Seed	Aragonite	Plant	0.708492			30.1361	-99.535			Low	Reported by Author	41
373	H4	USA	Texas	Hall's Cave	Plant	Seed	Aragonite	Plant	0.708653			30.1361	-99.535			Low	Reported by Author	41
374	H5C	USA	Texas	Hall's Cave	Plant	Seed	Aragonite	Plant	0.708929			30.1361	-99.535			Low	Reported by Author	41
375	H5D	USA	Texas	Hall's Cave	Plant	Seed	Aragonite	Plant	0.708684			30.1361	-99.535			Low	Reported by Author	41
376	H6	USA	Texas	Hall's Cave	Plant	Seed	Aragonite	Plant	0.708747			30.1361	-99.535			Low	Reported by Author	41
377	H7	USA	Texas	Hall's Cave	Plant	Seed	Aragonite	Plant	0.708422			30.1361	-99.535			Low	Reported by Author	41
378	H8	USA	Texas	Hall's Cave	Plant	Seed	Aragonite	Plant	0.708409			30.1361	-99.535			Low	Reported by Author	41
379	H9	USA	Texas	Hall's Cave	Plant	Seed	Aragonite	Plant	0.70854			30.1361	-99.535			Low	Reported by Author	41
380	HA	USA	Texas	Hall's Cave	Plant	Seed	Aragonite	Plant	0.70868			30.1361	-99.535			Low	Reported by Author	41
381	HB	USA	Texas	Hall's Cave	Plant	Seed	Aragonite	Plant	0.708808			30.1361	-99.535			Low	Reported by Author	41
382	HBOLD1	USA	Texas	Hall's Cave	Plant	Seed	Aragonite	Plant	0.708963			30.1361	-99.535			Low	Reported by Author	41
383	HBOLD2	USA	Texas	Hall's Cave	Plant	Seed	Aragonite	Plant	0.709055			30.1361	-99.535			Low	Reported by Author	41
384	HBOLD3	USA	Texas	Hall's Cave	Plant	Seed	Aragonite	Plant	0.708841			30.1361	-99.535			Low	Reported by Author	41
385	HE	USA	Texas	Hall's Cave	Plant	Seed	Aragonite	Plant	0.708983			30.1361	-99.535			Low	Reported by Author	41
386	HPT1	USA	Texas	Hall's Cave	Plant	Seed	Aragonite	Plant	0.708571			30.1361	-99.535			Low	Reported by Author	41
387	HPT2	USA	Texas	Hall's Cave	Plant	Seed	Aragonite	Plant	0.708613			30.1361	-99.535			Low	Reported by Author	41
388	Lyn1	USA	Texas	Hall's Cave	Mammals	Pocket Gopher		Teeth	0.70845			30.1361	-99.535			Low	Reported by Author	41
389	Lyn2	USA	Texas	Hall's Cave	Mammals	Pocket Gopher		Teeth	0.70889			30.1361	-99.535			Low	Reported by Author	41
390	Lyn4	USA	Texas	Hall's Cave	Mammals	Pocket Gopher		Teeth	0.70914			30.1361	-99.535			Low	Reported by Author	41
391	Lyn5	USA	Texas	Hall's Cave	Mammals	Pocket Gopher		Teeth	0.70937			30.1361	-99.535			Low	Reported by Author	41
392	Lyn6	USA	Texas	Hall's Cave	Mammals	Pocket Gopher		Teeth	0.70928			30.1361	-99.535			Low	Reported by Author	41
393	Near Pit 2	USA	Texas	Hall's Ranch	Plant	Seed	Aragonite	Plant	0.70854			30.1361	-99.535			Low	Reported by Author	41
394	Pit 1	USA	Texas	Hall's Ranch	Plant	Seed	Aragonite	Plant	0.708233			30.1361	-99.535			Low	Reported by Author	41
395	Pit 1, A horizon	USA	Texas	Hall's Ranch	Soil	Soil		Soil exchangeable	0.708143			30.1361	-99.535			Low	Reported by Author	41
396	Pit 1, B1 horizon	USA	Texas	Hall's Ranch	Soil	Soil		Soil exchangeable	0.708153			30.1361	-99.535			Low	Reported by Author	41
397	Pit 1, B2 horizon	USA	Texas	Hall's Ranch	Soil	Soil		Soil exchangeable	0.708149			30.1361	-99.535			Low	Reported by Author	41
398	Pit 2, A horizon	USA	Texas	Hall's Ranch	Soil	Soil		Soil exchangeable	0.708408			30.1361	-99.535			Low	Reported by Author	41
399	Pit 3	USA	Texas	Kerr Wildlife Management Area	Plant	Grass		Plant	0.709824			30.0936	-99.5142			Low	Reported by Author	41
400	Pit 3, A horizon	USA	Texas	Kerr Wildlife Management Area	Soil	Soil		Soil exchangeable	0.709968			30.0936	-99.5142			Low	Reported by Author	41
401	Pit 3, B1 horizon	USA	Texas	Kerr Wildlife Management Area	Soil	Soil		Soil exchangeable	0.710122			30.0936	-99.5142			Low	Reported by Author	41
402	Pit 3, B2 horizon	USA	Texas	Kerr Wildlife Management Area	Soil	Soil		Soil exchangeable	0.710296			30.0936	-99.5142			Low	Reported by Author	41
403	Pit 3, B3 horizon	USA	Texas	Kerr Wildlife Management Area	Soil	Soil		Soil exchangeable	0.710701			30.0936	-99.5142			Low	Reported by Author	41
404	Pit 3, B4 horizon	USA	Texas	Kerr Wildlife Management Area	Soil	Soil		Soil exchangeable	0.710781			30.0936	-99.5142			Low	Reported by Author	41
405	Pit 4, A horizon	USA	Texas	Kerr Wildlife Management Area	Soil	Soil		Soil exchangeable	0.71012			30.0936	-99.5142			Low	Reported by Author	41
406	Pit 4, B1 horizon	USA	Texas	Kerr Wildlife Management Area	Soil	Soil		Soil exchangeable	0.710802			30.0936	-99.5142			Low	Reported by Author	41
407	Pit 4, B2 horizon	USA	Texas	Kerr Wildlife Management Area	Soil	Soil		Soil exchangeable	0.71113			30.0936	-99.5142			Low	Reported by Author	41
408	Pit 4, B3 horizon	USA	Texas	Kerr Wildlife Management Area	Soil	Soil		Soil exchangeable	0.711066			30.0936	-99.5142			Low	Reported by Author	41
409	A1	South Africa	Greater Cape Floristic	General Neogene/Quaternary	Plant			Plant	0.71043			-34.1244	21.9339			Low	Reported by Author	42
410	A2	South Africa	Greater Cape Floristic	Uitenhage	Plant			Plant	0.7113			-34.0904	21.8996			Low	Reported by Author	42
411	A3	South Africa	Greater Cape Floristic	Uitenhage	Plant			Plant	0.71274			-34.0737	21.7655			Low	Reported by Author	42
412	A4	South Africa	Greater Cape Floristic	Uitenhage	Plant			Plant	0.71166			-34.0528	21.7519			Low	Reported by Author	42
413	A5	South Africa	Greater Cape Floristic	Bokkeveld	Plant			Plant	0.71117			-34.1725	21.8035			Low	Reported by Author	42
414	A6	South Africa	Greater Cape Floristic	Uitenhage	Plant			Plant	0.71208			-34.0476	22.0458			Low	Reported by Author	42
415	A7	South Africa	Greater Cape Floristic	Cape Granite Suite	Plant			Plant	0.71394			-34.0344	22.0396			Low	Reported by Author	42
416	A8	South Africa	Greater Cape Floristic	General Neogene/Quaternary	Plant			Plant	0.71108			-34.0047	21.9926			Low	Reported by Author	42
417	A9	South Africa	Greater Cape Floristic	Table Mountain	Plant			Plant	0.71232			-33.8898	22.0245			Low	Reported by Author	42
418	A10	South Africa	Greater Cape Floristic	Table Mountain	Plant			Plant	0.71323			-33.873	22.0311			Low	Reported by Author	42
419	A11	South Africa	Greater Cape Floristic	Cape Granite Suite	Plant			Plant	0.71442			-34.0263	22.0691			Low	Reported by Author	42
420	A12	South Africa	Greater Cape Floristic	Uitenhage	Plant			Plant	0.71036			-34.1418	22.0356			Low	Reported by Author	42
421	A13	South Africa	Greater Cape Floristic	Bredasdorp	Plant			Plant	0.70973			-34.3277	21.8026			Low	Reported by Author	42
422	A14	South Africa	Greater Cape Floristic	Bredasdorp	Plant			Plant	0.70973			-34.354	21.6568			Low	Reported by Author	42
423	A15	South Africa	Greater Cape Floristic	Table Mountain	Plant			Plant	0.71014			-34.2091	21.6847			Low	Reported by Author	42
424	A16	South Africa	Greater Cape Floristic	Bokkeveld	Plant			Plant	0.71175			-34.1438	21.5456			Low	Reported by Author	42
425	A17	South Africa	Greater Cape Floristic	Bredasdorp	Plant			Plant	0.70935			-34.0561	22.2365			Low	Reported by Author	42
426	A18	South Africa	Greater Cape Floristic	Cape Granite Suite	Plant			Plant	0.70954			-34.0582	22.3701			Low	Reported by Author	42
427	A19	South Africa	Greater Cape Floristic	Gamtoos/Malmesbury	Plant			Plant	0.71569			-33.9709	22.5482			Low	Reported by Author	42
428	A20	South Africa	Greater Cape Floristic	Gamtoos/Malmesbury	Plant			Plant	0.71178			-33.9809	22.5775			Low	Reported by Author	42
429	A21	South Africa	Greater Cape Floristic	Gamtoos/Malmesbury	Plant			Plant	0.71085			-33.9726	22.5753			Low	Reported by Author	42
430	A22	South Africa	Greater Cape Floristic	Gamtoos/Malmesbury	Plant			Plant	0.71268			-33.996	22.5568			Low	Reported by Author	42
431	A23	South Africa	Greater Cape Floristic	Table Mountain	Plant			Plant	0.71607			-33.8831	22.4311			Low	Reported by Author	42
432	A24	South Africa	Greater Cape Floristic	Table Mountain	Plant			Plant	0.71581			-33.8932	22.4228			Low	Reported by Author	42
433	A25	South Africa	Greater Cape Floristic	Gamtoos/Malmesbury	Plant			Plant	0.71057			-34.0465	22.3113			Low	Reported by Author	42
434	A26	South Africa	Greater Cape Floristic	General Neogene/Quaternary	Plant			Plant	0.71424			-33.5349	22.2777			Low	Reported by Author	42
435	A27	South Africa	Greater Cape Floristic	Uitenhage	Plant			Plant	0.7145			-33.5182	22.3225			Low	Reported by Author	42
436	A28	South Africa	Greater Cape Floristic	Cango Caves	Plant			Plant	0.71872			-33.4609	22.2549			Low	Reported by Author	42
437	A29	South Africa	Greater Cape Floristic	Cango Caves	Plant			Plant	0.71954			-33.4272	22.2513			Low	Reported by Author	42
438	A30	South Africa	Greater Cape Floristic	Cape Granite Suite	Plant			Plant	0.71772			-33.3964	22.1192			Low	Reported by Author	42
439	A31	South Africa	Greater Cape Floristic	Table Mountain	Plant			Plant	0.71686			-33.3645	22.0929			Low	Reported by Author	42
440	A32	South Africa	Greater Cape Floristic	Bokkeveld	Plant			Plant	0.71658			-33.6562	22.1602			Low	Reported by Author	42
441	A33	South Africa	Greater Cape Floristic	Bokkeveld	Plant			Plant	0.71521			-33.6846	22.1485			Low	Reported by Author	42
442	A34	South Africa	Greater Cape Floristic	Bokkeveld	Plant			Plant	0.71545			-33.7235	22.1173			Low	Reported by Author	42
443	A35	South Africa	Greater Cape Floristic	Bokkeveld	Plant			Plant	0.71459			-33.7503	22.092			Low	Reported by Author	42
444	A36	South Africa	Greater Cape Floristic	Bredasdorp	Plant			Plant	0.70928			-34.2104	22.0044			Low	Reported by Author	42
445	A37	South Africa	Greater Cape Floristic	Bredasdorp	Plant			Plant	0.7093			-34.2102	22.0048			Low	Reported by Author	42
446	A38	South Africa	Greater Cape Floristic	Bredasdorp	Plant			Plant	0.70932			-34.212	21.9967			Low	Reported by Author	42
447	A39	South Africa	Greater Cape Floristic	Table Mountain	Plant			Plant	0.70934			-34.2077	22.0116			Low	Reported by Author	42
448	A40	South Africa	Greater Cape Floristic	Uitenhage	Plant			Plant	0.71284			-34.066	22.0549			Low	Reported by Author	42
449	A41	South Africa	Greater Cape Floristic	Bokkeveld	Plant			Plant	0.71588			-33.995	21.9779			Low	Reported by Author	42
450	A42	South Africa	Greater Cape Floristic	Uitenhage	Plant			Plant	0.71045			-34.0722	21.9077			Low	Reported by Author	42
451	A43	South Africa	Greater Cape Floristic	Uitenhage	Plant			Plant	0.714			-34.0763	21.7704			Low	Reported by Author	42
452	A44-1	South Africa	Greater Cape Floristic	Cape Granite Suite	Plant		Tall pine trees from A44	Plant	0.71103			-34.0345	22.3216			Low	Reported by Author	42
453	A44-2	South Africa	Greater Cape Floristic	Cape Granite Suite	Plant		Grass and shrubs from A44	Plant	0.71042			-34.0345	22.3216			Low	Reported by Author	42
454	A45	South Africa	Greater Cape Floristic	Cape Granite Suite	Plant			Plant	0.71188			-34.0202	22.3558			Low	Reported by Author	42
455	A46	South Africa	Greater Cape Floristic	Gamtoos/Malmesbury	Plant			Plant	0.71002			-33.9963	22.5617			Low	Reported by Author	42
456	A47	South Africa	Greater Cape Floristic	Bredasdorp	Plant			Plant	0.70971			-33.9916	22.6464			Low	Reported by Author	42
457	A48	South Africa	Greater Cape Floristic	General Neogene/Quaternary	Plant			Plant	0.7106			-33.99	22.8346			Low	Reported by Author	42
458	A49	South Africa	Greater Cape Floristic	Bredasdorp	Plant			Plant	0.70939			-34.0284	22.8377			Low	Reported by Author	42
459	A50	South Africa	Greater Cape Floristic	Bredasdorp	Plant			Plant	0.70936			-34.0319	22.8386			Low	Reported by Author	42
460	A51	South Africa	Greater Cape Floristic	Table Mountain	Plant			Plant	0.70932			-34.0795	23.0616			Low	Reported by Author	42
461	A52	South Africa	Greater Cape Floristic	Table Mountain	Plant			Plant	0.70973			-34.0739	23.064			Low	Reported by Author	42
462	A53	South Africa	Greater Cape Floristic	Bokkeveld	Plant			Plant	0.71145			-34.181	22.1338			Low	Reported by Author	42
463	A54	South Africa	Greater Cape Floristic	Bokkeveld	Plant			Plant	0.71052			-34.1743	22.1277			Low	Reported by Author	42
464	A55	South Africa	Greater Cape Floristic	Bokkeveld	Plant			Plant	0.71165			-34.1656	22.1101			Low	Reported by Author	42
465	A56	South Africa	Greater Cape Floristic	Uitenhage	Plant			Plant	0.71014			-34.1219	22.0989			Low	Reported by Author	42
466	A57	South Africa	Greater Cape Floristic	Uitenhage	Plant			Plant	0.71013			-34.1181	22.0969			Low	Reported by Author	42
467	A58	South Africa	Greater Cape Floristic	Table Mountain	Plant			Plant	0.71082			-34.1164	22.0177			Low	Reported by Author	42
468	A59	South Africa	Greater Cape Floristic	Bokkeveld	Plant			Plant	0.71085			-34.1159	22.0158			Low	Reported by Author	42
469	A60	South Africa	Greater Cape Floristic	Uitenhage	Plant			Plant	0.71017			-34.1863	22.1561			Low	Reported by Author	42
470	A61	South Africa	Greater Cape Floristic	Bredasdorp	Plant			Plant	0.70941			-34.1872	22.1513			Low	Reported by Author	42
471	A62	South Africa	Greater Cape Floristic	Table Mountain	Plant			Plant	0.70969			-34.1891	22.1502			Low	Reported by Author	42
472	A63	South Africa	Greater Cape Floristic	Table Mountain	Plant			Plant	0.70924			-34.2066	22.0909			Low	Reported by Author	42
473	A64	South Africa	Greater Cape Floristic	Table Mountain	Plant			Plant	0.70944			-34.2063	22.0913			Low	Reported by Author	42
474	A65	South Africa	Greater Cape Floristic	Bredasdorp	Plant			Plant	0.7096			-34.1986	22.099			Low	Reported by Author	42
475	A66	South Africa	Greater Cape Floristic	Table Mountain	Plant			Plant	0.71014			-34.1559	22.0984			Low	Reported by Author	42
476	A67	South Africa	Greater Cape Floristic	Table Mountain	Plant			Plant	0.71067			-34.154	22.0955			Low	Reported by Author	42
477	A68	South Africa	Greater Cape Floristic	Table Mountain	Plant			Plant	0.71018			-34.1797	21.9849			Low	Reported by Author	42
478	A69	South Africa	Greater Cape Floristic	Bredasdorp	Plant			Plant	0.70923			-34.3015	21.9428			Low	Reported by Author	42
479	A70	South Africa	Greater Cape Floristic	Table Mountain	Plant			Plant	0.70929			-34.3015	21.9428			Low	Reported by Author	42
480	A71	South Africa	Greater Cape Floristic	Bredasdorp	Plant			Plant	0.70978			-34.2912	21.895			Low	Reported by Author	42
481	A72	South Africa	Greater Cape Floristic	Bredasdorp	Plant			Plant	0.70952			-34.2882	21.3989			Low	Reported by Author	42
482	A73	South Africa	Greater Cape Floristic	Bredasdorp	Plant			Plant	0.70976			-34.3062	21.3502			Low	Reported by Author	42
483	A74	South Africa	Greater Cape Floristic	Bokkeveld	Plant			Plant	0.71003			-34.3048	21.3426			Low	Reported by Author	42
484	A75-1	South Africa	Greater Cape Floristic	Bokkeveld	Plant			Plant	0.70932			-34.3518	21.4139			Low	Reported by Author	42
485	A75-2	South Africa	Greater Cape Floristic	Bokkeveld	Plant			Plant	0.70951			-34.3518	21.4139			Low	Reported by Author	42
486	A76	South Africa	Greater Cape Floristic	Bredasdorp	Plant			Plant	0.70949			-34.4157	21.3225			Low	Reported by Author	42
487	A77	South Africa	Greater Cape Floristic	Bredasdorp	Plant			Plant	0.70924			-34.4223	21.3485			Low	Reported by Author	42
488	A78	South Africa	Greater Cape Floristic	Bredasdorp	Plant			Plant	0.71012			-34.2187	21.3558			Low	Reported by Author	42
489	A79	South Africa	Greater Cape Floristic	Bokkeveld	Plant			Plant	0.71292			-34.1628	21.308			Low	Reported by Author	42
490	A80	South Africa	Greater Cape Floristic	Bokkeveld	Plant			Plant	0.71199			-34.1566	21.1284			Low	Reported by Author	42
491	A81	South Africa	Greater Cape Floristic	Bokkeveld	Plant			Plant	0.71314			-34.1854	21.0548			Low	Reported by Author	42
492	A82	South Africa	Greater Cape Floristic	Bokkeveld	Plant			Plant	0.71422			-34.2517	20.9925			Low	Reported by Author	42
493	A83	South Africa	Greater Cape Floristic	Table Mountain	Plant			Plant	0.71019			-34.4172	20.8015			Low	Reported by Author	42
494	A84	South Africa	Greater Cape Floristic	Table Mountain	Plant			Plant	0.70977			-34.4243	20.8572			Low	Reported by Author	42
495	A85	South Africa	Greater Cape Floristic	Table Mountain	Plant			Plant	0.70948			-34.4239	20.7744			Low	Reported by Author	42
496	A86	South Africa	Greater Cape Floristic	Table Mountain	Plant			Plant	0.70953			-34.4253	20.7748			Low	Reported by Author	42
497	A87	South Africa	Greater Cape Floristic	Bokkeveld	Plant			Plant	0.71169			-34.3545	20.6004			Low	Reported by Author	42
498	A88	South Africa	Greater Cape Floristic	General Neogene/Quaternary	Plant			Plant	0.71322			-34.3533	20.6003			Low	Reported by Author	42
499	A89	South Africa	Greater Cape Floristic	Uitenhage	Plant			Plant	0.71208			-34.4206	20.2329			Low	Reported by Author	42
500	A90	South Africa	Greater Cape Floristic	Bredasdorp	Plant			Plant	0.70949			-34.5128	20.0719			Low	Reported by Author	42
501	A92	South Africa	Greater Cape Floristic	Bredasdorp	Plant			Plant	0.70933			-34.6474	20.2095			Low	Reported by Author	42
502	A93	South Africa	Greater Cape Floristic	Bredasdorp	Plant			Plant	0.70922			-34.6686	20.228			Low	Reported by Author	42
503	A94	South Africa	Greater Cape Floristic	Bokkeveld	Plant			Plant	0.7096			-34.6421	20.203			Low	Reported by Author	42
504	A95	South Africa	Greater Cape Floristic	Bredasdorp	Plant			Plant	0.70941			-34.7247	20.0295			Low	Reported by Author	42
505	A96	South Africa	Greater Cape Floristic	Table Mountain	Plant			Plant	0.70924			-34.833	20.0003			Low	Reported by Author	42
506	A97	South Africa	Greater Cape Floristic	Bokkeveld	Plant			Plant	0.71301			-33.768	22.3422			Low	Reported by Author	42
507	A98	South Africa	Greater Cape Floristic	Uitenhage	Plant			Plant	0.7146			-33.5754	22.2176			Low	Reported by Author	42
508	A99	South Africa	Greater Cape Floristic	Cango Caves	Plant			Plant	0.71985			-33.4267	22.2535			Low	Reported by Author	42
509	A100	South Africa	Greater Cape Floristic	Gamtoos/Malmesbury	Plant			Plant	0.71289			-33.9576	22.5374			Low	Reported by Author	42
510	A101	South Africa	Greater Cape Floristic	Gamtoos/Malmesbury	Plant			Plant	0.71301			-33.9576	22.5374			Low	Reported by Author	42
511	A102	South Africa	Greater Cape Floristic	Uitenhage	Plant			Plant	0.71162			-34.0262	22.9974			Low	Reported by Author	42
512	A103	South Africa	Greater Cape Floristic	General Neogene/Quaternary	Plant			Plant	0.71076			-34.0118	23.1121			Low	Reported by Author	42
513	A104	South Africa	Greater Cape Floristic	Table Mountain	Plant			Plant	0.71077			-34.0031	23.118			Low	Reported by Author	42
514	A105	South Africa	Greater Cape Floristic	Table Mountain	Plant			Plant	0.71066			-33.9775	23.1381			Low	Reported by Author	42
515	A106	South Africa	Greater Cape Floristic	Table Mountain	Plant			Plant	0.7119			-33.9281	23.1602			Low	Reported by Author	42
516	A107	South Africa	Greater Cape Floristic	Table Mountain	Plant			Plant	0.71204			-33.8801	23.1562			Low	Reported by Author	42
517	A108	South Africa	Greater Cape Floristic	Table Mountain	Plant			Plant	0.71444			-33.8007	23.178			Low	Reported by Author	42
518	A109	South Africa	Greater Cape Floristic	Table Mountain	Plant			Plant	0.71394			-33.8007	23.178			Low	Reported by Author	42
519	A110	South Africa	Greater Cape Floristic	Table Mountain	Plant			Plant	0.71303			-33.7065	23.164			Low	Reported by Author	42
520	A111	South Africa	Greater Cape Floristic	Bokkeveld	Plant			Plant	0.71544			-33.6023	23.1485			Low	Reported by Author	42
521	A112	South Africa	Greater Cape Floristic	Bokkeveld	Plant			Plant	0.71639			-33.5383	23.1845			Low	Reported by Author	42
522	A113	South Africa	Greater Cape Floristic	Bokkeveld	Plant			Plant	0.71738			-33.4976	23.2688			Low	Reported by Author	42
523	A114	South Africa	Greater Cape Floristic	Uitenhage	Plant			Plant	0.71727			-33.4514	23.3122			Low	Reported by Author	42
524	A115	South Africa	Greater Cape Floristic	Bokkeveld	Plant			Plant	0.71717			-33.333	23.4492			Low	Reported by Author	42
525	A116	South Africa	Greater Cape Floristic	Witteberg	Plant			Plant	0.72092			-33.2863	23.2434			Low	Reported by Author	42
526	A117	South Africa	Greater Cape Floristic	Witteberg	Plant			Plant	0.7237			-33.3469	23.1031			Low	Reported by Author	42
527	A118	South Africa	Greater Cape Floristic	Witteberg	Plant			Plant	0.72276			-33.3351	22.9132			Low	Reported by Author	42
528	A119	South Africa	Greater Cape Floristic	Bokkeveld	Plant			Plant	0.72072			-33.3632	22.7855			Low	Reported by Author	42
529	A120	South Africa	Greater Cape Floristic	Bokkeveld	Plant			Plant	0.72093			-33.35	22.5648			Low	Reported by Author	42
530	A121	South Africa	Greater Cape Floristic	Witteberg	Plant			Plant	0.72098			-33.2626	22.0652			Low	Reported by Author	42
531	A122	South Africa	Greater Cape Floristic	Witteberg	Plant			Plant	0.72335			-33.2781	22.2673			Low	Reported by Author	42
532	A123	South Africa	Greater Cape Floristic	Table Mountain	Plant			Plant	0.71681			-33.3882	22.5587			Low	Reported by Author	42
533	A124	South Africa	Greater Cape Floristic	Cango Caves	Plant			Plant	0.72544			-33.4554	22.5607			Low	Reported by Author	42
534	A125	South Africa	Greater Cape Floristic	Uitenhage	Plant			Plant	0.71681			-33.4947	22.5228			Low	Reported by Author	42
535	A126	South Africa	Greater Cape Floristic	General Neogene/Quaternary	Plant			Plant	0.71423			-33.5859	22.2786			Low	Reported by Author	42
536	A127	South Africa	Greater Cape Floristic	Uitenhage	Plant			Plant	0.71971			-33.4768	22.6395			Low	Reported by Author	42
537	A128	South Africa	Greater Cape Floristic	Bokkeveld	Plant			Plant	0.71634			-33.5496	22.7496			Low	Reported by Author	42
538	A129	South Africa	Greater Cape Floristic	Bokkeveld	Plant			Plant	0.71776			-33.5359	22.8538			Low	Reported by Author	42
539	A130	South Africa	Greater Cape Floristic	Bokkeveld	Plant			Plant	0.71761			-33.4844	23.0271			Low	Reported by Author	42
540	A131	South Africa	Greater Cape Floristic	Bokkeveld	Plant			Plant	0.71425			-33.556	23.1062			Low	Reported by Author	42
541	A132	South Africa	Greater Cape Floristic	Bokkeveld	Plant			Plant	0.71441			-33.6842	23.0683			Low	Reported by Author	42
542	A133	South Africa	Greater Cape Floristic	Table Mountain	Plant			Plant	0.7147			-33.7422	23.0022			Low	Reported by Author	42
543	A134	South Africa	Greater Cape Floristic	Bokkeveld	Plant			Plant	0.71469			-33.7727	22.7658			Low	Reported by Author	42
544	A135	South Africa	Greater Cape Floristic	Bokkeveld	Plant			Plant	0.71242			-33.8047	22.5965			Low	Reported by Author	42
545	A136	South Africa	Greater Cape Floristic	Table Mountain	Plant			Plant	0.71286			-33.8277	22.4029			Low	Reported by Author	42
546	A137	South Africa	Greater Cape Floristic	Bokkeveld	Plant			Plant	0.71466			-33.7812	22.3418			Low	Reported by Author	42
547	A138	South Africa	Greater Cape Floristic	Bokkeveld	Plant			Plant	0.71809			-33.6952	22.2806			Low	Reported by Author	42
548	A139	South Africa	Greater Cape Floristic	Uitenhage	Plant			Plant	0.71361			-33.5896	21.994			Low	Reported by Author	42
549	A140	South Africa	Greater Cape Floristic	Uitenhage	Plant			Plant	0.71463			-33.5458	21.8337			Low	Reported by Author	42
550	A141	South Africa	Greater Cape Floristic	Cango Caves	Plant			Plant	0.72016			-33.499	21.6259			Low	Reported by Author	42
551	A142	South Africa	Greater Cape Floristic	Bokkeveld	Plant			Plant	0.71948			-33.4915	21.4425			Low	Reported by Author	42
552	A143	South Africa	Greater Cape Floristic	Bokkeveld	Plant			Plant	0.71802			-33.5181	21.2566			Low	Reported by Author	42
553	A144	South Africa	Greater Cape Floristic	Witteberg	Plant			Plant	0.71638			-33.691	21.1657			Low	Reported by Author	42
554	A145	South Africa	Greater Cape Floristic	Bokkeveld	Plant			Plant	0.71353			-33.8579	21.2066			Low	Reported by Author	42
555	A146	South Africa	Greater Cape Floristic	Table Mountain	Plant			Plant	0.71268			-33.9642	21.2226			Low	Reported by Author	42
556	A147	South Africa	Greater Cape Floristic	Uitenhage	Plant			Plant	0.71515			-34.0274	21.2275			Low	Reported by Author	42
557	A148	South Africa	Greater Cape Floristic	Uitenhage	Plant			Plant	0.71715			-34.068	21.3462			Low	Reported by Author	42
558	A149	South Africa	Greater Cape Floristic	Bokkeveld	Plant			Plant	0.71238			-34.0563	21.506			Low	Reported by Author	42
559	A150	South Africa	Greater Cape Floristic	Bokkeveld	Plant			Plant	0.71502			-34.058	21.6005			Low	Reported by Author	42
560	A151	South Africa	Greater Cape Floristic	General Neogene/Quaternary	Plant			Plant	0.7162			-33.9806	21.655			Low	Reported by Author	42
561	A152	South Africa	Greater Cape Floristic	Uitenhage	Plant			Plant	0.71246			-34.0113	21.7644			Low	Reported by Author	42
562	A153	South Africa	Greater Cape Floristic	Bokkeveld	Plant			Plant	0.71458			-33.9091	21.6546			Low	Reported by Author	42
563	A154	South Africa	Greater Cape Floristic	Bokkeveld	Plant			Plant	0.71606			-33.9092	21.6535			Low	Reported by Author	42
564	A155	South Africa	Greater Cape Floristic	Bokkeveld	Plant			Plant	0.71539			-33.927	21.5574			Low	Reported by Author	42
565	A156	South Africa	Greater Cape Floristic	Bokkeveld	Plant			Plant	0.72018			-33.8963	21.4643			Low	Reported by Author	42
566	A157	South Africa	Greater Cape Floristic	Bokkeveld	Plant			Plant	0.71983			-33.7881	21.4728			Low	Reported by Author	42
567	A158	South Africa	Greater Cape Floristic	Bokkeveld	Plant			Plant	0.71589			-33.7218	21.3728			Low	Reported by Author	42
568	A159	South Africa	Greater Cape Floristic	Bokkeveld	Plant			Plant	0.71632			-33.6207	21.26			Low	Reported by Author	42
569	A160	South Africa	Greater Cape Floristic	Bokkeveld	Plant			Plant	0.71871			-33.5995	21.1162			Low	Reported by Author	42
570	A161	South Africa	Greater Cape Floristic	Bokkeveld	Plant			Plant	0.7185			-33.7009	20.9649			Low	Reported by Author	42
571	A162	South Africa	Greater Cape Floristic	Bokkeveld	Plant			Plant	0.71612			-33.8272	20.8882			Low	Reported by Author	42
572	A163	South Africa	Greater Cape Floristic	Bokkeveld	Plant			Plant	0.71802			-33.8745	20.7567			Low	Reported by Author	42
573	A164	South Africa	Greater Cape Floristic	Table Mountain	Plant			Plant	0.71486			-33.9653	20.7046			Low	Reported by Author	42
574	A165	South Africa	Greater Cape Floristic	Bokkeveld	Plant			Plant	0.71567			-34.0073	20.6946			Low	Reported by Author	42
575	Kny 1	South Africa	Greater Cape Floristic	Table Mountain	Plant			Plant	0.71101			-33.9633	23.1538			Low	Reported by Author	42
576	Kny 2	South Africa	Greater Cape Floristic	Table Mountain	Plant			Plant	0.71062			-33.9616	23.1514			Low	Reported by Author	42
577	Kny 3	South Africa	Greater Cape Floristic	Table Mountain	Plant			Plant	0.71054			-33.9493	23.1563			Low	Reported by Author	42
578	Sand 1	South Africa	Greater Cape Floristic	Gamtoos/Malmesbury	Plant			Plant	0.70979			-34.021	22.5286			Low	Reported by Author	42
579	Sand 2	South Africa	Greater Cape Floristic	Gamtoos/Malmesbury	Plant			Plant	0.70949			-34.0224	22.526			Low	Reported by Author	42
580	Sand 3	South Africa	Greater Cape Floristic	Gamtoos/Malmesbury	Plant			Plant	0.71071			-34.0197	22.5244			Low	Reported by Author	42
581	Rodent	USA	California	CA-SAC-43	Mammals	Rodent		Bone	0.70691	7e-06		38.4826	-121.528			Median	Located using Locality name and Google Earth	55
582	Rodent	USA	California	CA-YOL-229	Mammals	Rodent		Bone	0.706632	5e-06		38.5096	-121.646			Median	Located using Locality name and Google Earth	55
583	Rodent	USA	California	CA-YOL-197	Mammals	Rodent		Bone	0.706706	6e-06		38.5096	-121.646			Median	Located using Locality name and Google Earth	55
584	Rodent 1	USA	California	CA-SOL-271	Mammals	Rodent		Teeth	0.706763	5e-06		38.5096	-121.646			Median	Located using Locality name and Google Earth	55
585	Rodent 2	USA	California	CA-SOL-271	Mammals	Rodent		Bone	0.706755	5e-06		38.5096	-121.646			Median	Located using Locality name and Google Earth	55
586	Rodent 2	USA	California	CA-SOL-271	Mammals	Rodent		Teeth	0.706707	6e-06		38.5096	-121.646			Median	Located using Locality name and Google Earth	55
587	Rodent 3	USA	California	CA-SOL-271	Mammals	Rodent		Bone	0.706789	5e-06		38.5096	-121.646			Median	Located using Locality name and Google Earth	55
588	CK-117	USA	New Mexico	Chetro Ketl	Plant	Wood	fir	Plant	0.708311	2.3e-05		36.0607	-107.958			Median	Located using Locality name and Google Earth	56
589	CK-119	USA	New Mexico	Chetro Ketl	Plant	Wood	fir	Plant	0.709308	7e-06		36.0607	-107.958			Median	Located using Locality name and Google Earth	56
590	CK-1215	USA	New Mexico	Chetro Ketl	Plant	Wood	spruce	Plant	0.708989	1.3e-05		36.0607	-107.958			Median	Located using Locality name and Google Earth	56
591	CK-123	USA	New Mexico	Chetro Ketl	Plant	Wood	fir	Plant	0.707947	3.5e-05		36.0607	-107.958			Median	Located using Locality name and Google Earth	56
592	CK-1292	USA	New Mexico	Chetro Ketl	Plant	Wood	fir	Plant	0.709544	1.1e-05		36.0607	-107.958			Median	Located using Locality name and Google Earth	56
593	CK-1294	USA	New Mexico	Chetro Ketl	Plant	Wood	fir	Plant	0.70962	2.8e-05		36.0607	-107.958			Median	Located using Locality name and Google Earth	56
594	CK-136	USA	New Mexico	Chetro Ketl	Plant	Wood	spruce	Plant	0.708683	3e-05		36.0607	-107.958			Median	Located using Locality name and Google Earth	56
595	CK-168	USA	New Mexico	Chetro Ketl	Plant	Wood	spruce	Plant	0.709094	1e-05		36.0607	-107.958			Median	Located using Locality name and Google Earth	56
596	CK-309	USA	New Mexico	Chetro Ketl	Plant	Wood	spruce	Plant	0.707886	1.6e-05		36.0607	-107.958			Median	Located using Locality name and Google Earth	56
597	CK-319	USA	New Mexico	Chetro Ketl	Plant	Wood	spruce	Plant	0.70773	9e-06		36.0607	-107.958			Median	Located using Locality name and Google Earth	56
598	CK-60	USA	New Mexico	Chetro Ketl	Plant	Wood	fir	Plant	0.709338	1.1e-05		36.0607	-107.958			Median	Located using Locality name and Google Earth	56
599	CK-72	USA	New Mexico	Chetro Ketl	Plant	Wood	spruce	Plant	0.708643	1e-05		36.0607	-107.958			Median	Located using Locality name and Google Earth	56
600	CKAMT-11/30	USA	New Mexico	Chuska Mountains, Washington Pass	Plant	Wood	Engelmann spruce	Plant	0.710225	2.6e-05		36.0799	-108.884	2575		Low	Reported by Author	56
601	CKAMT-12	USA	New Mexico	Chuska Mountains, Washington Pass	Plant	Wood	Douglas fir	Plant	0.709678	1e-05		36.0799	-108.884	2575		Low	Reported by Author	56
602	CKAMT-14	USA	New Mexico	Chuska Mountains, Washington Pass	Plant	Wood	Douglas fir	Plant	0.709763	9e-06		36.0799	-108.884	2575		Low	Reported by Author	56
603	CKAMT-16/1	USA	New Mexico	Chuska Mountains, Washington Pass	Plant	Wood	Engelmann spruce	Plant	0.709785	4.8e-05		36.0799	-108.884	2575		Low	Reported by Author	56
604	CKAMT-6/1	USA	New Mexico	Chuska Mountains, Washington Pass	Plant	Wood	Engelmann spruce	Plant	0.709164	1.6e-05		36.0799	-108.884	2575		Low	Reported by Author	56
605	CKAMT-66	USA	New Mexico	Chuska Mountains, Washington Pass	Plant	Wood	Sub-alpine fir	Plant	0.709763	1.5e-05		36.0799	-108.884	2575		Low	Reported by Author	56
606	CKAMT-67	USA	New Mexico	Chuska Mountains, Washington Pass	Plant	Wood	Sub-alpine fir	Plant	0.709753	1.1e-05		36.0799	-108.884	2575		Low	Reported by Author	56
607	CKAMT-69	USA	New Mexico	Chuska Mountains, Washington Pass	Plant	Wood	Sub-alpine fir	Plant	0.709654	8e-06		36.0799	-108.884	2575		Low	Reported by Author	56
608	CKAMT-7	USA	New Mexico	Chuska Mountains, Washington Pass	Plant	Wood	Engelmann spruce	Plant	0.70912	2.3e-05		36.0799	-108.884	2575		Low	Reported by Author	56
609	CKAMT-8	USA	New Mexico	Chuska Mountains, Washington Pass	Plant	Wood	Engelmann spruce	Plant	0.709123	1.8e-05		36.0799	-108.884	2575		Low	Reported by Author	56
610	CKAMT-9	USA	New Mexico	Chuska Mountains, Washington Pass	Plant	Wood	Engelmann spruce	Plant	0.709897	1e-05		36.0799	-108.884	2575		Low	Reported by Author	56
611	CKJMT-868	USA	New Mexico	Porcupine Canyon	Plant	Wood	Sub-alpine fir	Plant	0.709499	2.4e-05		36.27	-108.988	2680		Low	Reported by Author	56
612	CKJMT-869	USA	New Mexico	Porcupine Canyon	Plant	Wood	Sub-alpine fir	Plant	0.709431	4.2e-05		36.27	-108.988	2680		Low	Reported by Author	56
613	CKJMT-871	USA	New Mexico	Porcupine Canyon	Plant	Wood	Sub-alpine fir	Plant	0.709447	3e-05		36.27	-108.988	2680		Low	Reported by Author	56
614	CKJMT-872	USA	New Mexico	Porcupine Canyon	Plant	Wood	Sub-alpine fir	Plant	0.709509	1e-05		36.27	-108.988	2680		Low	Reported by Author	56
615	CKJMT-878	USA	New Mexico	Porcupine Canyon	Plant	Wood	Engelmann spruce	Plant	0.709619	1.8e-05		36.27	-108.988	2680		Low	Reported by Author	56
616	CKJMT-879	USA	New Mexico	Porcupine Canyon	Plant	Wood	Engelmann spruce	Plant	0.70962	6.4e-05		36.27	-108.988	2680		Low	Reported by Author	56
617	CKJMT-880	USA	New Mexico	Porcupine Canyon	Plant	Wood	Engelmann spruce	Plant	0.70958	3.2e-05		36.27	-108.988	2680		Low	Reported by Author	56
618	CKJMT-881	USA	New Mexico	Porcupine Canyon	Plant	Wood	Engelmann spruce	Plant	0.709521	3e-05		36.27	-108.988	2680		Low	Reported by Author	56
619	CKJMT-882	USA	New Mexico	Porcupine Canyon	Plant	Wood	Engelmann spruce	Plant	0.709402	3.1e-05		36.27	-108.988	2680		Low	Reported by Author	56
620	CNM-1033	USA	New Mexico	Pueblo del Arroyo	Plant	Wood	fir	Plant	0.709304	9e-06		36.0614	-107.966			Median	Located using Locality name and Google Earth	56
621	CNM-1036	USA	New Mexico	Pueblo del Arroyo	Plant	Wood	fir	Plant	0.709815	1.2e-05		36.0614	-107.966			Median	Located using Locality name and Google Earth	56
622	CNM-1398	USA	New Mexico	Pueblo del Arroyo	Plant	Wood	fir	Plant	0.709645	1.2e-05		36.0614	-107.966			Median	Located using Locality name and Google Earth	56
623	CNM-1481	USA	New Mexico	Pueblo del Arroyo	Plant	Wood	spruce	Plant	0.708399	2.4e-05		36.0614	-107.966			Median	Located using Locality name and Google Earth	56
624	CNM-1605	USA	New Mexico	Pueblo del Arroyo	Plant	Wood	spruce	Plant	0.70917	9e-06		36.0614	-107.966			Median	Located using Locality name and Google Earth	56
625	CNM-1770	USA	New Mexico	Hungo Pavl 3	Plant	Wood	fir	Plant	0.709559	1.5e-05		36.0505	-107.93			Median	Located using Locality name and Google Earth	56
626	CNM-1771	USA	New Mexico	Hungo Pavl 3	Plant	Wood	fir	Plant	0.709324	1.8e-05		36.0505	-107.93			Median	Located using Locality name and Google Earth	56
627	CNM-1832	USA	New Mexico	Pueblo del Arroyo	Plant	Wood	fir	Plant	0.709557	1.3e-05		36.0614	-107.966			Median	Located using Locality name and Google Earth	56
628	CNM-1942	USA	New Mexico	Wijiji	Plant	Wood	fir	Plant	0.709464	1.4e-05		36.0266	-107.869			Median	Located using Locality name and Google Earth	56
629	CNM-2188	USA	New Mexico	Pueblo Bonito	Plant	Wood	fir	Plant	0.709365	9e-06		36.0607	-107.957			Median	Located using Locality name and Google Earth	56
630	CNM-2310	USA	New Mexico	Pueblo del Arroyo	Plant	Wood	fir	Plant	0.709226	8e-06		36.0605	-107.962			Median	Located using Locality name and Google Earth	56
631	CNM-2500	USA	New Mexico	Pueblo del Arroyo	Plant	Wood	fir	Plant	0.709964	2.1e-05		36.0614	-107.966			Median	Located using Locality name and Google Earth	56
632	CNM-2521	USA	New Mexico	Pueblo del Arroyo	Plant	Wood	fir	Plant	0.709707	2.1e-05		36.0614	-107.966			Median	Located using Locality name and Google Earth	56
633	CNM-2539	USA	New Mexico	Pueblo del Arroyo	Plant	Wood	spruce	Plant	0.708535	1.3e-05		36.0614	-107.966			Median	Located using Locality name and Google Earth	56
634	CNM-2664	USA	New Mexico	Chetro Ketl	Plant	Wood	spruce	Plant	0.709116	9e-06		36.0607	-107.958			Median	Located using Locality name and Google Earth	56
635	CNM-2700	USA	New Mexico	Chetro Ketl	Plant	Wood	spruce	Plant	0.707969	1.2e-05		36.0607	-107.958			Median	Located using Locality name and Google Earth	56
636	CNM-3797	USA	New Mexico	Chetro Ketl	Plant	Wood	fir	Plant	0.709564	1e-05		36.0607	-107.958			Median	Located using Locality name and Google Earth	56
637	CNM-3967	USA	New Mexico	Pueblo Bonito	Plant	Wood	fir	Plant	0.708997	2.6e-05		36.0607	-107.957			Median	Located using Locality name and Google Earth	56
638	CNM-3969	USA	New Mexico	Pueblo Bonito	Plant	Wood	fir	Plant	0.70959	1.9e-05		36.0607	-107.957			Median	Located using Locality name and Google Earth	56
639	CNM-479	USA	New Mexico	Pueblo del Arroyo	Plant	Wood	fir	Plant	0.709495	1e-05		36.0614	-107.966			Median	Located using Locality name and Google Earth	56
640	CNM-970	USA	New Mexico	Pueblo Bonito	Plant	Wood	fir	Plant	0.709565	1.6e-05		36.0607	-107.957			Median	Located using Locality name and Google Earth	56
641	GP-2310	USA	New Mexico	Pueblo Bonito	Plant	Wood	spruce	Plant	0.708183	8e-06		36.0607	-107.957			Median	Located using Locality name and Google Earth	56
642	JPB-132	USA	New Mexico	Pueblo del Arroyo	Plant	Wood	fir	Plant	0.709159	9e-06		36.0614	-107.966			Median	Located using Locality name and Google Earth	56
643	MTA-33	USA	New Mexico	San Mateo Mountains	Plant	Wood	Engelmann spruce	Plant	0.707872	2e-05		35.2809	-107.6	2734		Low	Reported by Author	56
644	MTA-34	USA	New Mexico	San Mateo Mountains	Plant	Wood	Sub-alpine fir	Plant	0.708014	1.8e-05		35.2809	-107.6	2734		Low	Reported by Author	56
645	MTA-35	USA	New Mexico	San Mateo Mountains	Plant	Wood	Engelmann spruce	Plant	0.70815	1e-05		35.2809	-107.6	2734		Low	Reported by Author	56
646	MTA-36	USA	New Mexico	San Mateo Mountains	Plant	Wood	Engelmann spruce	Plant	0.707787	9e-06		35.2809	-107.6	2734		Low	Reported by Author	56
647	MTA-37	USA	New Mexico	San Mateo Mountains	Plant	Wood	Sub-alpine fir	Plant	0.707938	2.2e-05		35.2809	-107.6	2734		Low	Reported by Author	56
648	MTA-38	USA	New Mexico	San Mateo Mountains	Plant	Wood	Sub-alpine fir	Plant	0.707785	1.1e-05		35.2809	-107.6	2734		Low	Reported by Author	56
649	MTA-39	USA	New Mexico	San Mateo Mountains	Plant	Wood	Engelmann spruce	Plant	0.70758	9e-06		35.2809	-107.6	2734		Low	Reported by Author	56
650	MTA-40	USA	New Mexico	San Mateo Mountains	Plant	Wood	Engelmann spruce	Plant	0.707578	1e-05		35.2809	-107.6	2734		Low	Reported by Author	56
651	MTA-41	USA	New Mexico	San Mateo Mountains	Plant	Wood	Sub-alpine fir	Plant	0.707888	9e-06		35.2809	-107.6	2734		Low	Reported by Author	56
652	MTA-43	USA	New Mexico	San Mateo Mountains	Plant	Wood	Blue spruce	Plant	0.707681	1e-05		35.2809	-107.6	2734		Low	Reported by Author	56
653	MTA-44	USA	New Mexico	San Mateo Mountains	Plant	Wood	Blue spruce	Plant	0.707906	4.5e-05		35.2809	-107.6	2734		Low	Reported by Author	56
654	MTA-45	USA	New Mexico	San Mateo Mountains	Plant	Wood	Blue spruce	Plant	0.707955	1.1e-05		35.2809	-107.6	2734		Low	Reported by Author	56
655	MTA-46	USA	New Mexico	San Mateo Mountains	Plant	Wood	Blue spruce	Plant	0.707955	1.2e-05		35.2809	-107.6	2734		Low	Reported by Author	56
656	MTA-47	USA	New Mexico	San Mateo Mountains	Plant	Wood	Blue spruce	Plant	0.707942	9e-06		35.2809	-107.6	2734		Low	Reported by Author	56
657	MTB-50	USA	New Mexico	Mosca Canyon	Plant	Wood	Engelmann spruce	Plant	0.70792	1.5e-05		35.2518	-107.605	3090		Low	Reported by Author	56
658	MTB-51	USA	New Mexico	Mosca Canyon	Plant	Wood	Engelmann spruce	Plant	0.707519	3.7e-05		35.2518	-107.605	3090		Low	Reported by Author	56
659	MTB-52	USA	New Mexico	Mosca Canyon	Plant	Wood	Engelmann spruce	Plant	0.707774	8e-06		35.2518	-107.605	3090		Low	Reported by Author	56
660	MTB-53	USA	New Mexico	Mosca Canyon	Plant	Wood	Engelmann spruce	Plant	0.708676	1e-05		35.2518	-107.605	3090		Low	Reported by Author	56
661	MTB-54	USA	New Mexico	Mosca Canyon	Plant	Wood	Engelmann spruce	Plant	0.708649	1.4e-05		35.2518	-107.605	3090		Low	Reported by Author	56
662	MTB-55	USA	New Mexico	Mosca Canyon	Plant	Wood	Sub-alpine fir	Plant	0.708134	1.6e-05		35.2518	-107.605	3090		Low	Reported by Author	56
663	MTB-56	USA	New Mexico	Mosca Canyon	Plant	Wood	Sub-alpine fir	Plant	0.707633	2e-05		35.2518	-107.605	3090		Low	Reported by Author	56
664	MTB-58	USA	New Mexico	Mosca Canyon	Plant	Wood	Sub-alpine fir	Plant	0.708569	2.8e-05		35.2518	-107.605	3090		Low	Reported by Author	56
665	MTB-59	USA	New Mexico	Mosca Canyon	Plant	Wood	Sub-alpine fir	Plant	0.708356	6e-05		35.2518	-107.605	3090		Low	Reported by Author	56
666	MTB-60	USA	New Mexico	Mosca Canyon	Plant	Wood	Blue spruce	Plant	0.706791	1.1e-05		35.2518	-107.605	3090		Low	Reported by Author	56
667	MTB-61	USA	New Mexico	Mosca Canyon	Plant	Wood	Blue spruce	Plant	0.7074	1e-05		35.2518	-107.605	3090		Low	Reported by Author	56
668	MTB-62	USA	New Mexico	Mosca Canyon	Plant	Wood	Blue spruce	Plant	0.7071			35.2518	-107.605	3090		Low	Reported by Author	56
669	MTB-63	USA	New Mexico	Mosca Canyon	Plant	Wood	Blue spruce	Plant	0.706877	1.1e-05		35.2518	-107.605	3090		Low	Reported by Author	56
670	MTB-64	USA	New Mexico	Mosca Canyon	Plant	Wood	Blue spruce	Plant	0.706905	1.2e-05		35.2518	-107.605	3090		Low	Reported by Author	56
671	PB-118	USA	New Mexico	Pueblo Bonito	Plant	Wood	spruce	Plant	0.709952	3.5e-05		36.0607	-107.957			Median	Located using Locality name and Google Earth	56
672	PB-436	USA	New Mexico	Pueblo Bonito	Plant	Wood	fir	Plant	0.708557	9e-06		36.0607	-107.957			Median	Located using Locality name and Google Earth	56
673	PB-441	USA	New Mexico	Pueblo Bonito	Plant	Wood	fir	Plant	0.709766	1.3e-05		36.0607	-107.957			Median	Located using Locality name and Google Earth	56
674	PB-442	USA	New Mexico	Pueblo Bonito	Plant	Wood	fir	Plant	0.709761	1.1e-05		36.0607	-107.957			Median	Located using Locality name and Google Earth	56
675	PB-445	USA	New Mexico	Pueblo Bonito	Plant	Wood	fir	Plant	0.704182	1e-05		36.0607	-107.957			Median	Located using Locality name and Google Earth	56
676	PB-452	USA	New Mexico	Pueblo Bonito	Plant	Wood	fir	Plant	0.70854	1.1e-05		36.0607	-107.957			Median	Located using Locality name and Google Earth	56
677	PB-459	USA	New Mexico	Pueblo Bonito	Plant	Wood	fir	Plant	0.709698	9e-06		36.0607	-107.957			Median	Located using Locality name and Google Earth	56
678	PB-5666	USA	New Mexico	Pueblo Bonito	Plant	Wood	fir	Plant	0.706417	9e-06		36.0607	-107.957			Median	Located using Locality name and Google Earth	56
679	PB-567	USA	New Mexico	Pueblo Bonito	Plant	Wood	spruce	Plant	0.707908	1.1e-05		36.0607	-107.957			Median	Located using Locality name and Google Earth	56
680	PB-585	USA	New Mexico	Pueblo Bonito	Plant	Wood	fir	Plant	0.709436	1.6e-05		36.0607	-107.957			Median	Located using Locality name and Google Earth	56
681	PB-727	USA	New Mexico	Pueblo Bonito	Plant	Wood	fir	Plant	0.709771	2.4e-05		36.0607	-107.957			Median	Located using Locality name and Google Earth	56
682	PB-799	USA	New Mexico	Pueblo Bonito	Plant	Wood	fir	Plant	0.707487	1e-05		36.0607	-107.957			Median	Located using Locality name and Google Earth	56
683	PB-869	USA	New Mexico	Pueblo Bonito	Plant	Wood	fir	Plant	0.708968	1.4e-05		36.0607	-107.957			Median	Located using Locality name and Google Earth	56
684	PB-871	USA	New Mexico	Pueblo Bonito	Plant	Wood	fir	Plant	0.709025	9e-06		36.0607	-107.957			Median	Located using Locality name and Google Earth	56
685	SPAMT-2	USA	New Mexico	San Pedros Mountains, Los Pinos Creek	Plant	Wood	White Fir	Plant	0.717039	2.2e-05		36.1023	-106.904	2540		Low	Reported by Author	56
686	SPBMT-1	USA	New Mexico	San Pedros Mountains, Los Pinos Creek	Plant	Wood	White Fir	Plant	0.713026	3.4e-05		36.1023	-106.904	2540		Low	Reported by Author	56
687	SPBMT-2	USA	New Mexico	San Pedros Mountains, Los Pinos Creek	Plant	Wood	White Fir	Plant	0.713258	2.9e-05		36.1023	-106.904	2540		Low	Reported by Author	56
688	SPBMT-3	USA	New Mexico	San Pedros Mountains, Los Pinos Creek	Plant	Wood	White Fir	Plant	0.714266	1e-05		36.1023	-106.904	2540		Low	Reported by Author	56
689	SPBMT-4	USA	New Mexico	San Pedros Mountains, Los Pinos Creek	Plant	Wood	White Fir	Plant	0.714634	9e-06		36.1023	-106.904	2540		Low	Reported by Author	56
690	SPBMT-5	USA	New Mexico	San Pedros Mountains, Los Pinos Creek	Plant	Wood	White Fir	Plant	0.713487	9e-06		36.1023	-106.904	2540		Low	Reported by Author	56
691	SPCMT-10	USA	New Mexico	San Gregorio Reservoir area	Plant	Wood	Sub-alpine fir	Plant	0.714323	4.1e-05		36.0167	-106.848	2800		Low	Reported by Author	56
692	SPCMT-11	USA	New Mexico	San Gregorio Reservoir area	Plant	Wood	Engelmann spruce	Plant	0.713038	2.1e-05		36.0167	-106.848	2800		Low	Reported by Author	56
693	SPCMT-12	USA	New Mexico	San Gregorio Reservoir area	Plant	Wood	Engelmann spruce	Plant	0.713855	2.8e-05		36.0167	-106.848	2800		Low	Reported by Author	56
694	SPCMT-16	USA	New Mexico	San Gregorio Reservoir area	Plant	Wood	Blue spruce	Plant	0.715442	3.8e-05		36.0167	-106.848	2800		Low	Reported by Author	56
695	SPCMT-18	USA	New Mexico	San Gregorio Reservoir area	Plant	Wood	Blue spruce	Plant	0.715442	3.8e-05		36.0167	-106.848	2800		Low	Reported by Author	56
696	SPCMT-7	USA	New Mexico	San Gregorio Reservoir area	Plant	Wood	Sub-alpine fir	Plant	0.713639	2.1e-05		36.0167	-106.848	2800		Low	Reported by Author	56
697	SPCMT-8	USA	New Mexico	San Gregorio Reservoir area	Plant	Wood	Engelmann spruce	Plant	0.714571	1.5e-05		36.0167	-106.848	2800		Low	Reported by Author	56
698	SPCMT-9	USA	New Mexico	San Gregorio Reservoir area	Plant	Wood	Engelmann spruce	Plant	0.714219	1.6e-05		36.0167	-106.848	2800		Low	Reported by Author	56
699	SPDMT-19	USA	New Mexico	Nacimiento Creek area	Plant	Wood	White Fir	Plant	0.712981	2e-05		36.007	-106.876	2565		Low	Reported by Author	56
700	SPDMT-20	USA	New Mexico	Nacimiento Creek area	Plant	Wood	White Fir	Plant	0.713332	1e-05		36.007	-106.876	2565		Low	Reported by Author	56
701	SPDMT-21	USA	New Mexico	Nacimiento Creek area	Plant	Wood	White Fir	Plant	0.714136	1.1e-05		36.007	-106.876	2565		Low	Reported by Author	56
702	SPDMT-22	USA	New Mexico	Nacimiento Creek area	Plant	Wood	White Fir	Plant	0.713269	1.3e-05		36.007	-106.876	2565		Low	Reported by Author	56
703	SPDMT-23	USA	New Mexico	Nacimiento Creek area	Plant	Wood	White Fir	Plant	0.713604	1.1e-05		36.007	-106.876	2565		Low	Reported by Author	56
704	SPEMT-26	USA	New Mexico	Clear Creek area	Plant	Wood	Engelmann spruce	Plant	0.715245	2.1e-05		36.0202	-106.845	2782		Low	Reported by Author	56
705	SPEMT-27	USA	New Mexico	Clear Creek area	Plant	Wood	Engelmann spruce	Plant	0.714323	1.7e-05		36.0202	-106.845	2782		Low	Reported by Author	56
706	SPEMT-28	USA	New Mexico	Clear Creek area	Plant	Wood	Sub-alpine fir	Plant	0.715281	1.5e-05		36.0202	-106.845	2782		Low	Reported by Author	56
707	SPEMT-29	USA	New Mexico	Clear Creek area	Plant	Wood	Engelmann spruce	Plant	0.715361	1.1e-05		36.0202	-106.845	2782		Low	Reported by Author	56
708	SPEMT-30	USA	New Mexico	Clear Creek area	Plant	Wood	Sub-alpine fir	Plant	0.715562	2e-05		36.0202	-106.845	2782		Low	Reported by Author	56
709	SPEMT-31	USA	New Mexico	Clear Creek area	Plant	Wood	Sub-alpine fir	Plant	0.713207	1.8e-05		36.0202	-106.845	2782		Low	Reported by Author	56
710	UV-11	USA	New Mexico	Una Vida	Plant	Wood	spruce	Plant	0.709264	1.1e-05		36.0336	-107.912			Median	Located using Locality name and Google Earth	56
711	UV-16	USA	New Mexico	Una Vida	Plant	Wood	fir	Plant	0.70729	1e-05		36.0336	-107.912			Median	Located using Locality name and Google Earth	56
712	UV-31	USA	New Mexico	Una Vida	Plant	Wood	fir	Plant	0.709408	2.1e-05		36.0336	-107.912			Median	Located using Locality name and Google Earth	56
713		USA	California	Century Ranch (Lan-840)	Soil	Soil		Soil exchangeable	0.7045			34.0725	-118.706			Median	Located using Locality name and Google Earth	57
714	RED-15	United Kingdom			Soil	Soil		Soil exchangeable	0.709473			57.6177	-7.5085			Low	Reported by Author	58
718	FISH-4	United Kingdom			Plant			Plant	0.714671			52.408	-3.6229			Low	Reported by Author	59
719	FISH-11	United Kingdom			Plant			Plant	0.709449			51.9643	-4.8932			Low	Reported by Author	59
720	FISH-14	United Kingdom			Plant			Plant	0.709997			51.9647	-4.6825			Low	Reported by Author	59
721	FISH-8	United Kingdom			Plant			Plant	0.71001			51.8061	-4.9594			Low	Reported by Author	59
722	EASS-1	England			Soil	Soil		Soil exchangeable	0.709673			53.65	0.12			Low	Reported by Author	60
728	Dwplant-06	England			Plant			Plant	0.707863			51.1924	-1.7868			Low	Reported by Author	60
729	Dwplant-02	England			Plant			Plant	0.707667			51.1994	-1.772			Low	Reported by Author	60
730	E-Wet-1	England			Plant			Plant	0.707805			54.0197	-0.5762			Low	Reported by Author	60
731	Dwplant-01	England			Plant			Plant	0.707936			51.1789	-1.8264			Low	Reported by Author	60
732	Dwplant-04	England			Plant			Plant	0.707937			51.1789	-1.8264			Low	Reported by Author	60
733	Dwplant-07	England			Plant			Plant	0.708385			51.189	-1.7603			Low	Reported by Author	60
734	Hull-1	England			Plant			Plant	0.708489			53.8417	-0.4482			Low	Reported by Author	60
735	Dwplant-03	England			Plant			Plant	0.7087			51.1994	-1.772			Low	Reported by Author	60
736	Dwplant-08	England			Plant			Plant	0.708745			51.1994	-1.772			Low	Reported by Author	60
737	WIN-C	England			Soil	Soil		Soil exchangeable	0.707576			51.063	-1.3165			Low	Reported by Author	60
738	MW-C	England			Soil	Soil		Soil exchangeable	0.707559			50.9209	-1.9753			Low	Reported by Author	60
739	MW-S1	England			Soil	Soil		Soil exchangeable	0.70766			50.9209	-1.9753			Low	Reported by Author	60
740	MW-S2	England			Soil	Soil		Soil exchangeable	0.707677			50.9209	-1.9753			Low	Reported by Author	60
741	WH-C	England			Soil	Soil		Soil exchangeable	0.707414			54.171	-0.6057			Low	Reported by Author	60
764	WH-S	England			Soil	Soil		Soil exchangeable	0.708394			54.171	-0.6057			Low	Reported by Author	60
765	GIR-1.1	England			Plant			Plant	0.708444			52.2411	0.0813			Low	Reported by Author	60
766	SCAR-3	England			Plant			Plant	0.708707			54.1178	-0.8328			Low	Reported by Author	60
767	SCAR-5	England			Plant			Plant	0.709366			54.0783	-0.9063			Low	Reported by Author	60
768	Hull-6	England			Plant			Plant	0.709691			53.2743	-0.6593			Low	Reported by Author	60
769	SCAR-1	England			Plant			Plant	0.709509			54.3386	-0.6922			Low	Reported by Author	60
770	KET-24	England			Plant			Plant	0.710243			52.6555	-0.4107			Low	Reported by Author	60
771	KET-26	England			Plant			Plant	0.710225			52.636	-0.6494			Low	Reported by Author	60
772	SCAR-4	England			Plant			Plant	0.711132			54.49	-0.6063			Low	Reported by Author	60
773	SCAR-2	England			Plant			Plant	0.709693			54.4255	-0.6802			Low	Reported by Author	60
774	KET-17	England			Plant			Plant	0.708922			52.6507	-0.5277			Low	Reported by Author	60
775	KET-12	England			Plant			Plant	0.709934			52.6451	-0.5885			Low	Reported by Author	60
776	KET-12	England			Plant			Plant	0.709953			52.6451	-0.5885			Low	Reported by Author	60
777	KET-13	England			Plant			Plant	0.710437			52.6442	-0.5102			Low	Reported by Author	60
778	KET-21	England			Plant			Plant	0.708784			52.6366	-0.4129			Low	Reported by Author	60
779	KET-20	England			Plant			Plant	0.708842			52.6494	-0.4272			Low	Reported by Author	60
780	BF-S1	England			Soil	Soil		Soil exchangeable	0.709991			51.8669	-2.2492			Low	Reported by Author	60
791	Riccall soil 1	England			Soil	Soil		Soil exchangeable	0.710304			53.8336	-1.0594			Low	Reported by Author	60
798	Hull-5	England			Plant			Plant	0.709372			53.7696	-1.1504			Low	Reported by Author	60
799	Hull-4	England			Plant			Plant	0.710181			53.8298	-0.8255			Low	Reported by Author	60
800	Hull-3	England			Plant			Plant	0.708637			53.8167	-1.3453			Low	Reported by Author	60
801	Hull-2	England			Plant			Plant	0.708997			53.7653	-1.3128			Low	Reported by Author	60
802	SK2-S	England			Soil	Soil		Soil exchangeable	0.709329			51.4892	-2.5002			Low	Reported by Author	60
807	REP 2	England			Soil	Soil		Soil exchangeable	0.71153			52.8397	-1.5484			Low	Reported by Author	60
808	bam 13	England			Plant			Plant	0.709019			55.5635	-1.7923			Low	Reported by Author	60
809	EBP-35	England			Plant			Plant	0.709019			56.232	-2.68			Low	Reported by Author	60
810	EBP-36	England			Plant			Plant	0.709053			56.205	-2.835			Low	Reported by Author	60
811	BAM 10	England			Plant			Plant	0.709089			55.6083	-1.7111			Low	Reported by Author	60
812	BAM 07	England			Plant			Plant	0.709097			55.6101	-1.7127			Low	Reported by Author	60
813	BAM 01	England			Plant			Plant	0.709143			55.6181	-1.7078			Low	Reported by Author	60
814	BAM 05	England			Plant			Plant	0.709186			55.6101	-1.7127			Low	Reported by Author	60
815	EBP-34	England			Plant			Plant	0.709216			56.316	-2.734			Low	Reported by Author	60
816	BAM 02	England			Plant			Plant	0.709357			55.6092	-1.7063			Low	Reported by Author	60
817	BAM 08	England			Plant			Plant	0.70951			55.6101	-1.7111			Low	Reported by Author	60
818	BCAS-1	England			Plant			Plant	0.708997			54.5298	-1.9251			Low	Reported by Author	60
819	PHSK025s	England			Soil	Soil		Soil exchangeable	0.709285			55.9497	-3.1905			Low	Reported by Author	60
820	Bam 15	England			Soil	Soil		Soil exchangeable	0.709182			55.6093	-1.6964			Low	Reported by Author	60
821	BAM 16	England			Soil	Soil		Soil exchangeable	0.708987			55.6093	-1.6964			Low	Reported by Author	60
822	BAM 17	England			Soil	Soil		Soil exchangeable	0.708566			55.6029	-1.7159			Low	Reported by Author	60
823	BAM 18	England			Soil	Soil		Soil exchangeable	0.708663			55.5722	-1.6701			Low	Reported by Author	60
829	EBP-31	England			Plant			Plant	0.709269			56.8652	-2.2396			Low	Reported by Author	60
830	E-Pool-1	England			Plant			Plant	0.709299			59.2183	-2.6854			Low	Reported by Author	60
831	E-Pool-2	England			Plant			Plant	0.709332			59.2183	-2.6854			Low	Reported by Author	60
832	EBP-40	England			Plant			Plant	0.709338			56.492	-3.5066			Low	Reported by Author	60
833	EBP-32	England			Plant			Plant	0.709369			56.869	-2.2397			Low	Reported by Author	60
834	EBP-33	England			Plant			Plant	0.709538			56.773	-2.611			Low	Reported by Author	60
835	EBP-11a	England			Plant			Plant	0.71162			57.634	-3.4966			Low	Reported by Author	60
841	Exmoor-1	England			Plant			Plant	0.712			51.0769	-3.6287			Low	Reported by Author	60
842	CORN-4	England			Plant			Plant	0.7102			50.5175	-4.1285			Low	Reported by Author	60
843	FISH-5	England			Plant			Plant	0.709961			52.4397	-3.7595			Low	Reported by Author	60
844	FISH-2	England			Plant			Plant	0.709988			52.582	-3.1911			Low	Reported by Author	60
845	FISH-15	England			Plant			Plant	0.710614			51.8013	-4.8177			Low	Reported by Author	60
846	FISH-22	England			Plant			Plant	0.71169			52.5227	-3.9689			Low	Reported by Author	60
847	FISH-16	England			Plant			Plant	0.711755			51.7987	-4.9683			Low	Reported by Author	60
848	FISH-7	England			Plant			Plant	0.711942			52.4124	-3.918			Low	Reported by Author	60
849	FISH-24	England			Plant			Plant	0.712449			52.6318	-3.84			Low	Reported by Author	60
850	FISH-3	England			Plant			Plant	0.712987			52.501	-3.355			Low	Reported by Author	60
851	FISH-9	England			Plant			Plant	0.710162			51.9144	-4.9594			Low	Reported by Author	60
852	FISH-17	England			Plant			Plant	0.710381			51.8458	-4.9257			Low	Reported by Author	60
853	FISH-6	England			Plant			Plant	0.710781			52.4162	-3.8213			Low	Reported by Author	60
854	HIGH-14	England			Plant			Plant	0.709803			58.0313	-4.8785			Low	Reported by Author	60
855	HPC-1	England			Soil	Soil		Soil exchangeable	0.709322			57.2048	-5.9853			Low	Reported by Author	60
856	EBP-01	England			Plant			Plant	0.7118			57.3039	-5.7023			Low	Reported by Author	60
857	EBP-02	England			Plant			Plant	0.712314			57.3334	-5.6393			Low	Reported by Author	60
858	EBP-44	England			Plant			Plant	0.709603			56.7666	-3.859			Low	Reported by Author	60
859	HIGH-12	England			Plant			Plant	0.711975			58.0485	-4.8482			Low	Reported by Author	60
860	FISH-12	England			Plant			Plant	0.710438			51.9476	-4.8534			Low	Reported by Author	60
861	ARD 05	England			Plant			Plant	0.707592			56.5524	-5.8839			Low	Reported by Author	60
862	ARD 03	England			Plant			Plant	0.708346			56.5432	-5.8325			Low	Reported by Author	60
865	EBP-38	England			Plant			Plant	0.70874			56.1937	-3.2488			Low	Reported by Author	60
866	RED-8	England			Soil	Soil		Soil exchangeable	0.70884			55.7414	-6.4716			Low	Reported by Author	60
867	CORN-5	England			Plant			Plant	0.711439			50.5637	-3.9555			Low	Reported by Author	60
868	ARD 01	England			Plant			Plant	0.709144			56.5808	-4.8885			Low	Reported by Author	60
869	ARD 07	England			Plant			Plant	0.709605			56.5723	-5.5813			Low	Reported by Author	60
870	ARD 10	England			Plant			Plant	0.711069			56.5614	-5.678			Low	Reported by Author	60
871	EBP-46a	England			Plant			Plant	0.716722			57.1469	-3.658			Low	Reported by Author	60
872	EBP-48	England			Plant			Plant	0.726595			57.164	-3.687			Low	Reported by Author	60
873	EBP-49	England			Plant			Plant	0.714629			57.1762	-3.819			Low	Reported by Author	60
874	ARD 15	England			Plant			Plant	0.716189			56.454	-4.838			Low	Reported by Author	60
877	E-Scat-2	England			Soil	Soil		Soil exchangeable	0.709446			59.9011	-1.3268			Low	Reported by Author	60
878	E-Scat-2	England			Soil	Soil		Soil exchangeable	0.709454			59.9011	-1.3268			Low	Reported by Author	60
879	ORK-5	England			Plant			Plant	0.7102			58.9678	-3.2989			Low	Reported by Author	60
880	HPC07-2	England			Plant			Plant	0.709421			57.2053	-5.9911			Low	Reported by Author	60
881	E-Ber-1	England			Plant			Plant	0.7105			58.2256	-6.955			Low	Reported by Author	60
882	FISH-31	England			Plant			Plant	0.710009			53.4105	-4.2971			Low	Reported by Author	60
883	Wales 08	England			Plant			Plant	0.710241			52.896	-4.654			Low	Reported by Author	60
884	FISH-30	England			Plant			Plant	0.710658			53.4162	-4.4416			Low	Reported by Author	60
890	EBP-23	England			Plant			Plant	0.7103			57.5839	-1.868			Low	Reported by Author	60
891	EBP-27	England			Plant			Plant	0.710664			57.249	-2.086			Low	Reported by Author	60
892	EBP-28	England			Plant			Plant	0.7111			57.2472	-2.096			Low	Reported by Author	60
893	EBP-29	England			Plant			Plant	0.7115			57.047	-2.1511			Low	Reported by Author	60
894	Canyon 1	USA	Arizona	Canyon East of Grasshopper Pueblo	Mammals	Rodent		Bone	0.70995			34.0578	-110.595			High	Estimated using Online Source within a wide range	61
895	Canyon 1	USA	Arizona	Canyon East of Grasshopper Pueblo	Mammals	Rodent		Teeth	0.71076			34.0578	-110.595			High	Estimated using Online Source within a wide range	61
896	Canyon 2	USA	Arizona	Canyon East of Grasshopper Pueblo	Mammals	Rodent		Bone	0.71144			34.0578	-110.595			High	Estimated using Online Source within a wide range	61
897	Carrizo 1	USA	Arizona	Carrizo	Mammals	Rodent		Bone	0.7109			33.9938	-110.289			Median	Located using Locality name and Google Earth	61
898	Cibecue 1	USA	Arizona	Cibecue	Mammals	Rodent		Bone	0.71172			34.0447	-110.485			Median	Located using Locality name and Google Earth	61
899	Cibecue 2	USA	Arizona	Cibecue	Mammals	Rodent		Bone	0.70883			34.0447	-110.485			Median	Located using Locality name and Google Earth	61
900	Kinishba 1	USA	Arizona	Kinishba	Mammals	Rodent		Bone	0.7109			33.847	-110.044			Median	Located using Locality name and Google Earth	61
901	Kinishba 2	USA	Arizona	Kinishba	Mammals	Rodent		Bone	0.71098			33.847	-110.044			Median	Located using Locality name and Google Earth	61
902	MF1	USA	Arizona	Grasshopper Pueblo	Mammals	Rodent	Field Mouse	Bone	0.70999			34.0744	-110.63			Median	Located using Locality name and Google Earth	61
903	MF1	USA	Arizona	Grasshopper Pueblo	Mammals	Rodent	Field Mouse	Teeth	0.71049			34.0744	-110.63			Median	Located using Locality name and Google Earth	61
904	MF2	USA	Arizona	Grasshopper Pueblo	Mammals	Rodent	Field Mouse	Bone	0.70981			34.0744	-110.63			Median	Located using Locality name and Google Earth	61
905	MF2	USA	Arizona	Grasshopper Pueblo	Mammals	Rodent	Field Mouse	Teeth	0.70983			34.0744	-110.63			Median	Located using Locality name and Google Earth	61
906	MF3	USA	Arizona	Grasshopper Pueblo	Mammals	Rodent	Field Mouse	Bone	0.70971			34.0744	-110.63			Median	Located using Locality name and Google Earth	61
907	MF3	USA	Arizona	Grasshopper Pueblo	Mammals	Rodent	Field Mouse	Teeth	0.70961			34.0744	-110.63			Median	Located using Locality name and Google Earth	61
908	MF4	USA	Arizona	Grasshopper Pueblo	Mammals	Rodent	Field Mouse	Bone	0.71047			34.0744	-110.63			Median	Located using Locality name and Google Earth	61
909	MF4	USA	Arizona	Grasshopper Pueblo	Mammals	Rodent	Field Mouse	Teeth	0.71006			34.0744	-110.63			Median	Located using Locality name and Google Earth	61
910	MF5	USA	Arizona	Grasshopper Pueblo	Mammals	Rodent	Field Mouse	Bone	0.71024			34.0744	-110.63			Median	Located using Locality name and Google Earth	61
911	MF5	USA	Arizona	Grasshopper Pueblo	Mammals	Rodent	Field Mouse	Teeth	0.70978			34.0744	-110.63			Median	Located using Locality name and Google Earth	61
917	RSF04Sr07	USA	Wyoming	Waterfall Locality	Mammals	Rodent	white tailed jack rabbit	Bone	0.70894			44.95	-110.493			Median	Located using Locality name and Google Earth	65
918	RSF04Sr09	USA	Wyoming	Lamar Cave	Mammals	Rodent	white tailed jack rabbit	Teeth	0.70934			44.8943	-110.235			Median	Located using Locality name and Google Earth	65
919	RSF04Sr10	USA	Wyoming	Lamar Cave	Mammals	Rodent	yellow bellied marmot	Bone	0.71142			44.8943	-110.235			Median	Located using Locality name and Google Earth	65
920	RSF04Sr12	USA	Wyoming	Lamar Cave	Mammals	Rodent	yellow bellied marmot	Teeth	0.71114			44.8943	-110.235			Median	Located using Locality name and Google Earth	65
921	RSF04Sr13	USA	Wyoming	Lamar Cave	Mammals	Rodent	yellow bellied marmot	Bone	0.70701			44.8943	-110.235			Median	Located using Locality name and Google Earth	65
922	RSF04Sr14	USA	Wyoming	Waterfall Locality	Mammals	Rodent	yellow bellied marmot	Teeth	0.7067			44.95	-110.493			Median	Located using Locality name and Google Earth	65
923	RSF04Sr15	USA	Wyoming	Waterfall Locality	Mammals	Rodent	yellow bellied marmot	Teeth	0.70696			44.95	-110.493			Median	Located using Locality name and Google Earth	65
924	RSF04Sr17	USA	Wyoming	Waterfall Locality	Mammals	Rodent	Snowshoe Hare	Teeth	0.70652			44.95	-110.493			Median	Located using Locality name and Google Earth	65
925	RSF04Sr18	USA	Wyoming	Waterfall Locality	Mammals	Rodent	Snowshoe Hare	Teeth	0.70687			44.95	-110.493			Median	Located using Locality name and Google Earth	65
926	RSF04Sr11	USA	Wyoming	Lamar Cave	Mammals	Rodent	yellow bellied marmot	Teeth	0.71152			44.8943	-110.235			Median	Located using Locality name and Google Earth	65
928	RSF05Sr05	USA	Wyoming	Lamar Cave	Mammals	Rodent	yellow bellied marmot	Bone	0.71143			44.8943	-110.235			Median	Located using Locality name and Google Earth	65
929	RSF05Sr07	USA	Wyoming	Lamar Cave	Mammals	Rodent	yellow bellied marmot	Bone	0.71179			44.8943	-110.235			Median	Located using Locality name and Google Earth	65
930	RSF05Sr08	USA	Wyoming	Lamar Cave	Mammals	Rodent	yellow bellied marmot	Bone	0.71257			44.8943	-110.235			Median	Located using Locality name and Google Earth	65
931	RSF05Sr09	USA	Wyoming	Lamar Cave	Mammals	Rodent	yellow bellied marmot	Bone	0.71211			44.8943	-110.235			Median	Located using Locality name and Google Earth	65
932	RSF05Sr10	USA	Wyoming	Lamar Cave	Mammals	Rodent	yellow bellied marmot	Bone	0.71261			44.8943	-110.235			Median	Located using Locality name and Google Earth	65
933	RSF05Sr12	USA	Wyoming	Lamar Cave	Mammals	Rodent	yellow bellied marmot	Bone	0.71352			44.8943	-110.235			Median	Located using Locality name and Google Earth	65
934	RSF05Sr13	USA	Wyoming	Lamar Cave	Mammals	Rodent	yellow bellied marmot	Teeth	0.71286			44.8943	-110.235			Median	Located using Locality name and Google Earth	65
935	RSF05Sr16	USA	Wyoming	Lamar Cave	Mammals	Rodent	yellow bellied marmot	Teeth	0.71238			44.8943	-110.235			Median	Located using Locality name and Google Earth	65
936	RSF05Sr11	USA	Wyoming	Lamar Cave	Mammals	Rodent	yellow bellied marmot	Teeth	0.71313			44.8943	-110.235			Median	Located using Locality name and Google Earth	65
937	RSFO5Sr06	USA	Wyoming	Lamar Cave	Mammals	Rodent	yellow bellied marmot	Teeth	0.71067			44.8943	-110.235			Median	Located using Locality name and Google Earth	65
938	RSF05Sr20	USA	Wyoming	Lamar Cave	Mammals	Rodent	yellow bellied marmot	Teeth	0.71307			44.8943	-110.235			Median	Located using Locality name and Google Earth	65
939	RSF05Sr21	USA	Wyoming	Waterfall Locality	Mammals	Rodent	Rabbit	Teeth	0.70688			44.95	-110.493			Median	Located using Locality name and Google Earth	65
940	RSF05Sr22	USA	Wyoming	Waterfall Locality	Mammals	Rodent	Rabbit	Teeth	0.70707			44.95	-110.493			Median	Located using Locality name and Google Earth	65
941	RSF05Sr23	USA	Wyoming	Waterfall Locality	Mammals	Rodent	Rabbit	Teeth	0.70611			44.95	-110.493			Median	Located using Locality name and Google Earth	65
942	RSF05Sr24	USA	Wyoming	Waterfall Locality	Mammals	Rodent	Rabbit	Teeth	0.70673			44.95	-110.493			Median	Located using Locality name and Google Earth	65
943	RSF05Sr25	USA	Wyoming	Waterfall Locality	Mammals	Rodent	Rabbit	Teeth	0.70607			44.95	-110.493			Median	Located using Locality name and Google Earth	65
944	RSF05Sr26	USA	Wyoming	Waterfall Locality	Mammals	Rodent	Rabbit	Teeth	0.70658			44.95	-110.493			Median	Located using Locality name and Google Earth	65
945	RSF05Sr27	USA	Wyoming	Waterfall Locality	Mammals	Rodent	Rabbit	Teeth	0.70659			44.95	-110.493			Median	Located using Locality name and Google Earth	65
946	RSF05Sr28	USA	Wyoming	Waterfall Locality	Mammals	Rodent	Rabbit	Teeth	0.70637			44.95	-110.493			Median	Located using Locality name and Google Earth	65
947	RSF05Sr29	USA	Wyoming	Waterfall Locality	Mammals	Rodent	Rabbit	Teeth	0.70663			44.91	-110.493			Median	Located using Locality name and Google Earth	65
948	RSF05Sr30	USA	Wyoming	Waterfall Locality	Mammals	Rodent	Rabbit	Teeth	0.70655			44.91	-110.493			Median	Located using Locality name and Google Earth	65
949	RSF05Sr31	USA	Wyoming	Waterfall Locality	Mammals	Rodent	Rabbit	Teeth	0.70694			44.95	-110.493			Median	Located using Locality name and Google Earth	65
950	RSF05Sr32	USA	Wyoming	Waterfall Locality	Mammals	Rodent	Rabbit	Teeth	0.70699			44.91	-110.493			Median	Located using Locality name and Google Earth	65
951	RSF05Sr33	USA	Wyoming	Waterfall Locality	Mammals	Rodent	Rabbit	Teeth	0.70688			44.95	-110.493			Median	Located using Locality name and Google Earth	65
952	RSF05Sr34	USA	Wyoming	Waterfall Locality	Mammals	Rodent	Rabbit	Teeth	0.70708			44.91	-110.493			Median	Located using Locality name and Google Earth	65
953	RSF05Sr37	USA	Wyoming	Lamar Cave	Mammals	Rodent	Northern Pocket Gopher	Bone	0.71203			44.8943	-110.235			Median	Located using Locality name and Google Earth	65
954	RSF05Sr38	USA	Wyoming	Lamar Cave	Mammals	Rodent	Northern Pocket Gopher	Bone	0.71108			44.8943	-110.235			Median	Located using Locality name and Google Earth	65
955	RSF05Sr39	USA	Wyoming	Waterfall Locality	Mammals	Rodent	Northern Pocket Gopher	Bone	0.70668			44.91	-110.493			Median	Located using Locality name and Google Earth	65
956	RSF05Sr40	USA	Wyoming	Lamar Cave	Mammals	Rodent	Northern Pocket Gopher	Bone	0.71197			44.8943	-110.235			Median	Located using Locality name and Google Earth	65
957	RSF05Sr41	USA	Wyoming	Waterfall Locality	Mammals	Rodent	Northern Pocket Gopher	Bone	0.70668			44.91	-110.493			Median	Located using Locality name and Google Earth	65
958	RSF05Sr42	USA	Wyoming	Lamar Cave	Mammals	Rodent		Bone	0.71175			44.8943	-110.235			Median	Located using Locality name and Google Earth	65
959	RSF05Sr43	USA	Wyoming	Lamar Cave	Mammals	Rodent		Bone	0.71086			44.8943	-110.235			Median	Located using Locality name and Google Earth	65
960	RSF05Sr44	USA	Wyoming	Lamar Cave	Mammals	Rodent		Bone	0.71148			44.8943	-110.235			Median	Located using Locality name and Google Earth	65
961	RSF05Sr45	USA	Wyoming	Waterfall Locality	Mammals	Rodent		Teeth	0.70667			44.7077	-110.493			Median	Located using Locality name and Google Earth	65
962	RSF05Sr46	USA	Wyoming	Waterfall Locality	Mammals	Rodent		Teeth	0.70661			44.7077	-110.493			Median	Located using Locality name and Google Earth	65
963	RSF05Sr47	USA	Wyoming	Waterfall Locality	Mammals	Rodent		Teeth	0.80651			44.7077	-110.493			Median	Located using Locality name and Google Earth	65
964	RSF05Sr48	USA	Wyoming	Waterfall Locality	Mammals	Rodent		Teeth	0.70698			44.7077	-110.493			Median	Located using Locality name and Google Earth	65
965	RSF05Sr49	USA	Wyoming	Waterfall Locality	Mammals	Rodent		Teeth	0.70681			44.7077	-110.493			Median	Located using Locality name and Google Earth	65
966	Sr02YP26	USA	Wyoming	Yellowstone National Park	Mammals	Rodent		Teeth	0.70839			44.4298	-110.588			Median	Located using Locality name and Google Earth	65
967	Sr02YP19	USA	Wyoming	Yellowstone National Park	Mammals	Rodent		Teeth	0.70912			44.4298	-110.588			Median	Located using Locality name and Google Earth	65
968	Sr02YP24	USA	Wyoming	Yellowstone National Park	Mammals	Rodent		Teeth	0.71034			44.4298	-110.588			Median	Located using Locality name and Google Earth	65
969	Sr02YP25	USA	Wyoming	Yellowstone National Park	Mammals	Rodent		Teeth	0.70827			44.4298	-110.588			Median	Located using Locality name and Google Earth	65
970	Sr02YP22	USA	Wyoming	Yellowstone National Park	Mammals	Rodent		Teeth	0.71164			44.4298	-110.588			Median	Located using Locality name and Google Earth	65
971	Sr03186	USA	Wyoming	Yellowstone National Park	Mammals	Rodent		Teeth	0.7069			44.4298	-110.588			Median	Located using Locality name and Google Earth	65
972	Sr03181	USA	Wyoming	Yellowstone National Park	Mammals	Rodent		Teeth	0.70806			44.4298	-110.588			Median	Located using Locality name and Google Earth	65
973	Sr03187	USA	Wyoming	Yellowstone National Park	Mammals	Rodent		Teeth	0.70782			44.4298	-110.588			Median	Located using Locality name and Google Earth	65
974	Sr03184	USA	Wyoming	Yellowstone National Park	Mammals	Rodent		Teeth	0.70738			44.4298	-110.588			Median	Located using Locality name and Google Earth	65
975	Sr02YP15	USA	Wyoming	Yellowstone National Park	Mammals	Rodent		Teeth	0.70815			44.4298	-110.588			Median	Located using Locality name and Google Earth	65
976	Sr02YP16	USA	Wyoming	Yellowstone National Park	Mammals	Rodent		Teeth	0.70728			44.4298	-110.588			Median	Located using Locality name and Google Earth	65
977	Sr02YP10	USA	Wyoming	Yellowstone National Park	Mammals	Rodent		Teeth	0.70756			44.4298	-110.588			Median	Located using Locality name and Google Earth	65
978	Sr02YP25	USA	Wyoming	Yellowstone National Park	Mammals	Rodent		Teeth	0.70801			44.4298	-110.588			Median	Located using Locality name and Google Earth	65
996	39	USA	Ohio	Sheridan Pit	Mammals	Rodent	Porcupine	Teeth	0.7094			40.9536	-83.397			High	Estimated using Online Source within a wide range	104
997	40	USA	Ohio	Sheridan Pit	Mammals	Rodent	Porcupine	Teeth	0.71023			40.9536	-83.397			High	Estimated using Online Source within a wide range	104
998	41	USA	Ohio	Sheridan Pit	Mammals	Rodent	Porcupine	Teeth	0.7098			40.9536	-83.397			High	Estimated using Online Source within a wide range	104
999	42	USA	Ohio	Sheridan Pit	Mammals	Rodent	Porcupine	Teeth	0.71038			40.9536	-83.397			High	Estimated using Online Source within a wide range	104
1005	F 5945	Denmark		Lyngholm by Ovesø	Mammals	Rodent	Rodent	Bone	0.70732		1e-05	56.8432	8.37477			Low	Reported by Author	105
1006	F 5946	Denmark		Mogenstrup	Mammals	Rodent	Rodent	Bone	0.70756		1e-05	56.472	8.96591			Low	Reported by Author	105
1007	F 5947	Denmark		Sonder Felding	Mammals	Rodent	Rodent	Bone	0.70824		1e-05	55.7672	9.03023			Low	Reported by Author	105
1008	F 5949	Denmark		Vojens city, Skovby	Mammals	Rodent	Rodent	Bone	0.70776		1e-05	55.169	9.3818			Low	Reported by Author	105
1009	F 6074	Denmark		Øster Børsting	Mammals	Rodent	Rodent	Teeth	0.70817		1e-05	56.4656	9.09271			Low	Reported by Author	105
1010	F 6076	Denmark		Øster Børsting	Mammals	Rodent	Rodent	Bone	0.708		1e-05	56.4656	9.09271			Low	Reported by Author	105
1011	F 6077	Denmark		Brund	Mammals	Rodent	Rodent	Bone	0.7077		1e-05	56.9851	8.70737			Low	Reported by Author	105
1012	F 6078	Denmark		Brund	Mammals	Rodent	Rodent	Bone	0.70775		1e-05	56.9851	8.70737			Low	Reported by Author	105
1013	F 6083	Denmark		Frederikshavn	Mammals	Rodent	Rodent	Bone	0.70977		1e-05	57.4415	10.5213			Low	Reported by Author	105
1014	F 6084	Denmark		Frederikshavn	Mammals	Rodent	Rodent	Bone	0.70985		1e-05	57.4415	10.5213			Low	Reported by Author	105
1015	F 6087	Denmark		Vojens	Mammals	Rodent	Rodent	Bone	0.70915		1e-05	55.2495	9.30196			Low	Reported by Author	105
1016	F 6088	Denmark		Vojens	Mammals	Rodent	Rodent	Bone	0.70988		1e-05	55.2495	9.30196			Low	Reported by Author	105
1017	F 6089	Denmark		Voldby	Mammals	Rodent	Rodent	Bone	0.70777		1e-05	56.4625	10.8678			Low	Reported by Author	105
1018	F 6090	Denmark		Voldby	Mammals	Rodent	Rodent	Bone	0.70717		1e-05	56.4625	10.8678			Low	Reported by Author	105
1019	F 6091	Denmark		Lustrup in Ribe	Mammals	Rodent	Rodent	Bone	0.70743		1e-05	55.3098	8.77515			Low	Reported by Author	105
1020	F 6092	Denmark		Lustrup in Ribe	Mammals	Rodent	Rodent	Bone	0.70837		1e-05	55.3098	8.77515			Low	Reported by Author	105
1021	F 6093	Denmark		Øster Brønderslev	Mammals	Rodent	Rodent	Bone	0.70858		1e-05	57.2483	9.99718			Low	Reported by Author	105
1022	F 6094	Denmark		Øster Brønderslev	Mammals	Rodent	Rodent	Bone	0.7091		1e-05	57.2483	9.99718			Low	Reported by Author	105
1023	F 6097	Denmark		Als, Sønder Jylland	Mammals	Rodent	Rodent	Bone	0.70828		1e-05	54.9319	9.95481			Low	Reported by Author	105
1024	F 6098	Denmark		Als, Sønder Jylland	Mammals	Rodent	Rodent	Bone	0.70804		1e-05	54.9319	9.95481			Low	Reported by Author	105
1025	F 6099	Denmark		Tirstrup, Djursland	Mammals	Rodent	Rodent	Bone	0.70854		1e-05	56.3005	10.6874			Low	Reported by Author	105
1026	F 6100	Denmark		Tirstrup, Djursland	Mammals	Rodent	Rodent	Bone	0.7083		1e-05	56.3005	10.6874			Low	Reported by Author	105
1027	F 6101	Denmark		Kærbølling in Rejsby	Mammals	Rodent	Rodent	Bone	0.70869		1e-05	55.2279	8.71565			Low	Reported by Author	105
1028	F 6102	Denmark		Kærbølling in Rejsby	Mammals	Rodent	Rodent	Bone	0.70828		1e-05	55.2279	8.71565			Low	Reported by Author	105
1029	F 6103	Denmark		Vodskov, Aalborg	Mammals	Rodent	Rodent	Bone	0.70772		1e-05	57.1084	10.0272			Low	Reported by Author	105
1030	F 6104	Denmark		Vodskov, Aalborg	Mammals	Rodent	Rodent	Bone	0.70942		1e-05	57.1084	10.0272			Low	Reported by Author	105
1031	F 6106	Denmark		Hjallerup, Limfjorden	Mammals	Rodent	Rodent	Bone	0.7091		1e-05	57.1663	10.1478			Low	Reported by Author	105
1032	F 6109	Denmark		Brovst	Mammals	Rodent	Rodent	Bone	0.70825		1e-05	57.0965	9.52216			Low	Reported by Author	105
1033	F 6110	Denmark		Brovst	Mammals	Rodent	Rodent	Bone	0.70831		1e-05	57.0965	9.52216			Low	Reported by Author	105
1034	F 6111	Denmark		Brorstrup in Himmerland	Mammals	Rodent	Rodent	Bone	0.70843		1e-05	56.764	9.65089			Low	Reported by Author	105
1035	F 6112	Denmark		Brorstrup in Himmerland	Mammals	Rodent	Rodent	Bone	0.70798		1e-05	56.764	9.65089			Low	Reported by Author	105
1036	F 6113	Denmark		Stouby, Randers	Mammals	Rodent	Rodent	Bone	0.70802		1e-05	56.5691	10.1269			Low	Reported by Author	105
1037	F 6114	Denmark		Stouby, Randers	Mammals	Rodent	Rodent	Bone	0.70936		1e-05	56.5691	10.1269			Low	Reported by Author	105
1038	F 6115	Denmark		Rudbøl by the border	Mammals	Rodent	Rodent	Bone	0.70917		1e-05	54.9015	8.75311			Low	Reported by Author	105
1039	F 6116	Denmark		Rudbøl by the border	Mammals	Rodent	Rodent	Bone	0.70927		1e-05	54.9015	8.75311			Low	Reported by Author	105
1041	F 6107	Denmark		Nykøbing M.	Mammals	Rodent	Rodent	Bone	0.70932		1e-05	56.7956	8.85744			Low	Reported by Author	105
1042	F 6108	Denmark		Nykøbing M.	Mammals	Rodent	Rodent	Bone	0.70869		1e-05	56.7956	8.85744			Low	Reported by Author	105
1044	F 6073	Denmark		Søndersø	Mammals	Rodent	Rodent	Teeth	0.70821		1e-05	55.4839	10.2552			Low	Reported by Author	105
1045	F 6075	Denmark		Søndersø	Mammals	Rodent	Rodent	Bone	0.70955		1e-05	55.4839	10.2552			Low	Reported by Author	105
1046	F 6079	Denmark		Fåborg	Mammals	Rodent	Rodent	Bone	0.70757		1e-05	55.1042	10.2287			Low	Reported by Author	105
1047	F 6080	Denmark		Fåborg	Mammals	Rodent	Rodent	Bone	0.70976		1e-05	55.1042	10.2287			Low	Reported by Author	105
1048	F 6085	Denmark		Fejø	Mammals	Rodent	Rodent	Bone	0.70915		1e-05	54.9488	11.4233			Low	Reported by Author	105
1049	F 6086	Denmark		Fejø	Mammals	Rodent	Rodent	Bone	0.70911		1e-05	54.9488	11.4233			Low	Reported by Author	105
1050	F 6095	Denmark		Stubbekøbing, Falster	Mammals	Rodent	Rodent	Bone	0.70967		1e-05	54.8883	12.036			Low	Reported by Author	105
1051	F 6096	Denmark		Stubbekøbing, Falster	Mammals	Rodent	Rodent	Bone	0.70972		1e-05	54.8883	12.036			Low	Reported by Author	105
1075		Belize			Mammals	rodent	rabbit (Sylvilagus)	Bone	0.70882			17.2977	-88.8057			Low	GPS	106
1082		Belize			Plant	Seed		Plant	0.71517			17.0559	-88.5803			Low	GPS	106
1086		Belize			Plant	Seed	Pine cone	Plant	0.72552			16.9922	-88.9385			Low	GPS	106
1096		Mexico			Mammals	rodent	bioavailable	teeth	0.7082			16.9208	-90.9767			Low	GPS	106
1097		Mexico			Mammals	rodent	bioavailable	teeth	0.7077			16.8367	-91.3439			Low	GPS	106
1098	C-Horizon 25-35 cm	USA	New Mexico	Santa Fe National Forest, Spruce Forest (3600 m)	Soil	Soil		Soil exchangeable	0.7305			35.8313	-105.688			Median	Located using Locality name and Google Earth	113
1099	C-Horizon 25-35 cm	USA	New Mexico	Santa Fe National Forest, Aspen Forest (3200 m)	Soil	Soil		Soil exchangeable	0.733			35.8313	-105.688			Median	Located using Locality name and Google Earth	113
1100	Spruce-fir Bark	USA	New Mexico	Sangre de Cristo Mountains	Plant	Tree	Spruce	Plant	0.7138	0.0004		35.6945	-105.672			Median	Located using Locality name and Google Earth	114
1101	Spruce-fir Bole	USA	New Mexico	Sangre de Cristo Mountains	Plant	Tree	Lichen	Plant	0.7141	0.0004		35.6945	-105.672			Median	Located using Locality name and Google Earth	114
1102	Spruce-fir Lichen	USA	New Mexico	Sangre de Cristo Mountains	Plant	Tree		Plant	0.7115	0.0002		35.6945	-105.672			Median	Located using Locality name and Google Earth	114
1103	Spruce-fir Litter layer	USA	New Mexico	Sangre de Cristo Mountains	Plant	Tree		Plant	0.7142	0.0002		35.6945	-105.672			Median	Located using Locality name and Google Earth	114
1104	Spruce-fir Needles	USA	New Mexico	Sangre de Cristo Mountains	Plant	Tree	Spruce	Plant	0.7122	0.0003		35.6945	-105.672			Median	Located using Locality name and Google Earth	114
1105	Spruce-fir Soil solution	USA	New Mexico	Sangre de Cristo Mountains	Soil	Soil		Soil exchangeable	0.7138	0.0005		35.6945	-105.672			Median	Located using Locality name and Google Earth	114
1106	Aspen Bole	USA	New Mexico	Sangre de Cristo Mountains	Plant	Tree	Aspen	Plant	0.7197	0.0002		35.6945	-105.672			Median	Located using Locality name and Google Earth	114
1107	Spruce-fir Soil solution	USA	New Mexico	Sangre de Cristo Mountains	Soil	Soil		Soil exchangeable	0.7131	0.0003		35.6945	-105.672			Median	Located using Locality name and Google Earth	114
1108		Israel	Eastern Mediterranean		Plant	Shrub	Non-ligneous	Plant	0.707799			32.5206	35.3122			Low	Reported by Author	120
1109	WP01	Israel	Eastern Mediterranean		Plant	Shrub	Non-ligneous	Plant	0.707835			32.5205	35.3123	-143		Low	Reported by Author	120
1110	WP02	Israel	Eastern Mediterranean		Plant	Shrub	Non-ligneous	Plant	0.707925			32.5205	35.3122	-148		Low	Reported by Author	120
1111	WP03	Israel	Eastern Mediterranean		Plant	Shrub	Non-ligneous	Plant	0.708052			32.521	35.3009	-147		Low	Reported by Author	120
1112	WP04	Israel	Eastern Mediterranean		Plant	Shrub	Non-ligneous	Plant	0.70791			32.5212	35.3008	-150		Low	Reported by Author	120
1113	WP13	Israel	Eastern Mediterranean		Plant	Shrub	Non-ligneous	Plant	0.708303			32.523	35.2843	-31		Low	Reported by Author	120
1114	WP14	Israel	Eastern Mediterranean		Plant	Shrub	Non-ligneous	Plant	0.707762			32.5228	35.2845	-27		Low	Reported by Author	120
1115	WP15	Israel	Eastern Mediterranean		Plant	Shrub	Non-ligneous	Plant	0.708887			32.5216	35.2812	-6		Low	Reported by Author	120
1116	WP16	Israel	Eastern Mediterranean		Plant	Shrub	Non-ligneous	Plant	0.709091			32.5216	35.2809	-11		Low	Reported by Author	120
1117	WP17	Israel	Eastern Mediterranean		Plant	Shrub	Non-ligneous	Plant	0.709181			32.5215	35.281	-12		Low	Reported by Author	120
1118	WP19	Israel	Eastern Mediterranean		Plant	Shrub	Non-ligneous	Plant	0.708503			32.5315	35.2919	34		Low	Reported by Author	120
1119	WP20	Israel	Eastern Mediterranean		Plant	Shrub	Non-ligneous	Plant	0.708279			32.5315	35.2918	44		Low	Reported by Author	120
1120	WP21	Israel	Eastern Mediterranean		Plant	Shrub	Non-ligneous	Plant	0.707822			32.5233	35.2943	-25		Low	Reported by Author	120
1121	WP22	Israel	Eastern Mediterranean		Plant	Shrub	Non-ligneous	Plant	0.707466			32.5233	35.2943	-22		Low	Reported by Author	120
1122	WP23	Israel	Eastern Mediterranean		Plant	Shrub	Non-ligneous	Plant	0.707581			32.5233	35.2942	-23		Low	Reported by Author	120
1123	WP26	Israel	Eastern Mediterranean		Plant	Shrub	Non-ligneous	Plant	0.706036			33.0706	35.3856	149		Low	Reported by Author	120
1124	WP27	Israel	Eastern Mediterranean		Plant	Shrub	Non-ligneous	Plant	0.705794			33.0703	35.3857	152		Low	Reported by Author	120
1125	WP28	Israel	Eastern Mediterranean		Plant	Shrub	Non-ligneous	Plant	0.706609			33.0705	35.3858	164		Low	Reported by Author	120
1126	WP33	Israel	Eastern Mediterranean		Plant	Shrub	Non-ligneous	Plant	0.705648			33.0813	35.4107	626		Low	Reported by Author	120
1127	WP34	Israel	Eastern Mediterranean		Plant	Shrub	Non-ligneous	Plant	0.706333			33.0814	35.4108	642		Low	Reported by Author	120
1128	WP35	Israel	Eastern Mediterranean		Plant	Shrub	Non-ligneous	Plant	0.706206			33.0823	35.4405	813		Low	Reported by Author	120
1129	WP36	Israel	Eastern Mediterranean		Plant	Shrub	Non-ligneous	Plant	0.705777			33.0824	35.4405	822		Low	Reported by Author	120
1130	WP37	Israel	Eastern Mediterranean		Plant	Shrub	Non-ligneous	Plant	0.705449			33.0823	35.4409	814		Low	Reported by Author	120
1131	WP38	Israel	Eastern Mediterranean		Plant	Shrub	Non-ligneous	Plant	0.705945			33.0807	35.4606	958		Low	Reported by Author	120
1132	WP39	Israel	Eastern Mediterranean		Plant	Shrub	Non-ligneous	Plant	0.706151			33.0808	35.4606	966		Low	Reported by Author	120
1133	WP40	Israel	Eastern Mediterranean		Plant	Shrub	Non-ligneous	Plant	0.706307			33.0808	35.4605	974		Low	Reported by Author	120
1134	WP42	Israel	Eastern Mediterranean		Plant	Shrub	Non-ligneous	Plant	0.704728			33.0741	35.4706	1136		Low	Reported by Author	120
1135	WP43	Israel	Eastern Mediterranean		Plant	Shrub	Non-ligneous	Plant	0.704783			33.0743	35.4706	1130		Low	Reported by Author	120
1136	WP55	Israel	Eastern Mediterranean		Plant	Shrub	Non-ligneous	Plant	0.708367			32.5346	35.1617	71		Low	Reported by Author	120
1137	WP56	Israel	Eastern Mediterranean		Plant	Shrub	Non-ligneous	Plant	0.708568			32.5348	35.1618	81		Low	Reported by Author	120
1138	WP57	Israel	Eastern Mediterranean		Plant	Shrub	Non-ligneous	Plant	0.708792			32.5348	35.1619	87		Low	Reported by Author	120
1139	WP58	Israel	Eastern Mediterranean		Plant	Shrub	Non-ligneous	Plant	0.708633			32.5335	35.1704	101		Low	Reported by Author	120
1140	WP59	Israel	Eastern Mediterranean		Plant	Shrub	Non-ligneous	Plant	0.70857			32.5336	35.1706	102		Low	Reported by Author	120
1141	WP60	Israel	Eastern Mediterranean		Plant	Shrub	Non-ligneous	Plant	0.708487			32.5337	35.1706	119		Low	Reported by Author	120
1142	WP61	Israel	Eastern Mediterranean		Plant	Shrub	Non-ligneous	Plant	0.70859			32.5532	35.126	259		Low	Reported by Author	120
1143	WP62	Israel	Eastern Mediterranean		Plant	Shrub	Non-ligneous	Plant	0.708397			32.5531	35.13	244		Low	Reported by Author	120
1144	WP63	Israel	Eastern Mediterranean		Plant	Shrub	Non-ligneous	Plant	0.708543			32.5532	35.1257	232		Low	Reported by Author	120
1145	WP64	Israel	Eastern Mediterranean		Plant	Shrub	Non-ligneous	Plant	0.708567			32.5517	35.1337	247		Low	Reported by Author	120
1146	WP65	Israel	Eastern Mediterranean		Plant	Shrub	Non-ligneous	Plant	0.708457			32.5516	35.1337	250		Low	Reported by Author	120
1147	WP66	Israel	Eastern Mediterranean		Plant	Shrub	Non-ligneous	Plant	0.708804			32.5517	35.1335	253		Low	Reported by Author	120
1148	WP67	Israel	Eastern Mediterranean		Plant	Shrub	Non-ligneous	Plant	0.708569			32.5458	35.1306	221		Low	Reported by Author	120
1149	WP68	Israel	Eastern Mediterranean		Plant	Shrub	Non-ligneous	Plant	0.708647			32.5457	35.1306	227		Low	Reported by Author	120
1150	WP69	Israel	Eastern Mediterranean		Plant	Shrub	Non-ligneous	Plant	0.708647			32.5457	35.1305	229		Low	Reported by Author	120
1151	WP70	Israel	Eastern Mediterranean		Plant	Shrub	Non-ligneous	Plant	0.708596			32.5456	35.095	65		Low	Reported by Author	120
1152	WP71	Israel	Eastern Mediterranean		Plant	Shrub	Non-ligneous	Plant	0.708739			32.5455	35.0949	58		Low	Reported by Author	120
1153	WP72	Israel	Eastern Mediterranean		Plant	Shrub	Non-ligneous	Plant	0.708186			32.5455	35.0949	21		Low	Reported by Author	120
1154	WP72a	Israel	Eastern Mediterranean		Plant	Shrub	Non-ligneous	Plant	0.708167			32.5451	35.0925			Low	Reported by Author	120
1155	WP73	Israel	Eastern Mediterranean		Plant	Shrub	Non-ligneous	Plant	0.708231			32.5451	35.0926	42		Low	Reported by Author	120
1156	WP75	Israel	Eastern Mediterranean		Plant	Shrub	Non-ligneous	Plant	0.70865			32.5527	35.095	88		Low	Reported by Author	120
1157	WP76a	Israel	Eastern Mediterranean		Plant	Shrub	Non-ligneous	Plant	0.708502			32.5525	35.0951			Low	Reported by Author	120
1158	WP76b	Israel	Eastern Mediterranean		Plant	Shrub	Non-ligneous	Plant	0.708783			32.5525	35.0951			Low	Reported by Author	120
1159	WP77	Israel	Eastern Mediterranean		Plant	Shrub	Non-ligneous	Plant	0.708704			32.5758	35.0901	33		Low	Reported by Author	120
1160	WP78	Israel	Eastern Mediterranean		Plant	Shrub	Non-ligneous	Plant	0.708786			32.5758	35.0902	38		Low	Reported by Author	120
1161	WP79	Israel	Eastern Mediterranean		Plant	Shrub	Non-ligneous	Plant	0.708421			32.5758	35.0904	53		Low	Reported by Author	120
1162	WP80	Israel	Eastern Mediterranean		Plant	Shrub	Non-ligneous	Plant	0.708455			32.5726	35.2109	776		Low	Reported by Author	120
1163	WP82	Israel	Eastern Mediterranean		Plant	Shrub	Non-ligneous	Plant	0.708718			32.5728	35.2109	773		Low	Reported by Author	120
1164	WP83	Israel	Eastern Mediterranean		Plant	Shrub	Non-ligneous	Plant	0.708557			32.5744	35.2131	909		Low	Reported by Author	120
1165	WP84	Israel	Eastern Mediterranean		Plant	Shrub	Non-ligneous	Plant	0.708741			32.5744	35.2133	921		Low	Reported by Author	120
1166	WP85	Israel	Eastern Mediterranean		Plant	Shrub	Non-ligneous	Plant	0.708593			32.5743	35.2135	909		Low	Reported by Author	120
1167	WP86	Israel	Eastern Mediterranean		Plant	Shrub	Non-ligneous	Plant	0.708491			32.5615	35.2509	428		Low	Reported by Author	120
1168	WP87	Israel	Eastern Mediterranean		Plant	Shrub	Non-ligneous	Plant	0.708531			32.5615	35.2509	430		Low	Reported by Author	120
1169	WP89	Israel	Eastern Mediterranean		Plant	Shrub	Non-ligneous	Plant	0.707971			32.5631	35.2336	576		Low	Reported by Author	120
1170	WP90	Israel	Eastern Mediterranean		Plant	Shrub	Non-ligneous	Plant	0.707993			32.5631	35.2335	565		Low	Reported by Author	120
1171	WP91	Israel	Eastern Mediterranean		Plant	Shrub	Non-ligneous	Plant	0.708012			32.563	35.2335	561		Low	Reported by Author	120
1172	WP92	Israel	Eastern Mediterranean		Plant	Shrub	Non-ligneous	Plant	0.708194			32.5622	35.2432	523		Low	Reported by Author	120
1173	WP93	Israel	Eastern Mediterranean		Plant	Shrub	Non-ligneous	Plant	0.708631			32.5622	35.2431	524		Low	Reported by Author	120
1174	WP94	Israel	Eastern Mediterranean		Plant	Shrub	Non-ligneous	Plant	0.70828			32.5622	35.2431	526		Low	Reported by Author	120
1175	WP95	Israel	Eastern Mediterranean		Plant	Shrub	Non-ligneous	Plant	0.708234			32.3309	34.5807	57		Low	Reported by Author	120
1176	WP96	Israel	Eastern Mediterranean		Plant	Shrub	Non-ligneous	Plant	0.70829			32.3309	34.5807	61		Low	Reported by Author	120
1177	WP97	Israel	Eastern Mediterranean		Plant	Shrub	Non-ligneous	Plant	0.708332			32.3311	34.5808	67		Low	Reported by Author	120
1178	WP98	Israel	Eastern Mediterranean		Plant	Shrub	Non-ligneous	Plant	0.708228			32.323	34.5849	55		Low	Reported by Author	120
1179	WP99	Israel	Eastern Mediterranean		Plant	Shrub	Non-ligneous	Plant	0.708338			32.323	34.5849	67		Low	Reported by Author	120
1180	WP100	Israel	Eastern Mediterranean		Plant	Shrub	Non-ligneous	Plant	0.708476			32.3231	34.5849	79		Low	Reported by Author	120
1181	WP101	Israel	Eastern Mediterranean		Plant	Shrub	Non-ligneous	Plant	0.706146			32.3953	35.2519	46		Low	Reported by Author	120
1182	WP102	Israel	Eastern Mediterranean		Plant	Shrub	Non-ligneous	Plant	0.706168			32.3951	35.2523	45		Low	Reported by Author	120
1183	WP103	Israel	Eastern Mediterranean		Plant	Shrub	Non-ligneous	Plant	0.706212			32.3956	35.2516	59		Low	Reported by Author	120
1184	WP104	Israel	Eastern Mediterranean		Plant	Shrub	Non-ligneous	Plant	0.708395			32.4235	35.2426	170		Low	Reported by Author	120
1185	WP105	Israel	Eastern Mediterranean		Plant	Shrub	Non-ligneous	Plant	0.708438			32.4236	35.2425			Low	Reported by Author	120
1186	WP106	Israel	Eastern Mediterranean		Plant	Shrub	Non-ligneous	Plant	0.70872			32.4236	35.2425	168		Low	Reported by Author	120
1187	WP119	Israel	Eastern Mediterranean		Plant	Shrub	Non-ligneous	Plant	0.708216			32.4204	35.1303	180		Low	Reported by Author	120
1188	WP120	Israel	Eastern Mediterranean		Plant	Shrub	Non-ligneous	Plant	0.708272			32.4204	35.1304	167		Low	Reported by Author	120
1189	WP121	Israel	Eastern Mediterranean		Plant	Shrub	Non-ligneous	Plant	0.708457			32.4203	35.1304	182		Low	Reported by Author	120
1190	WP131	Israel	Eastern Mediterranean		Plant	Shrub	Non-ligneous	Plant	0.707922			32.5455	35.2846	45		Low	Reported by Author	120
1191	WP132	Israel	Eastern Mediterranean		Plant	Shrub	Non-ligneous	Plant	0.708059			32.5456	35.2846	53		Low	Reported by Author	120
1192	WP133	Israel	Eastern Mediterranean		Plant	Shrub	Non-ligneous	Plant	0.707987			32.5456	35.2847	58		Low	Reported by Author	120
1193	WP134	Israel	Eastern Mediterranean		Plant	Shrub	Non-ligneous	Plant	0.708297			32.5705	35.3127	612		Low	Reported by Author	120
1194	WP135	Israel	Eastern Mediterranean		Plant	Shrub	Non-ligneous	Plant	0.708797			32.5706	35.3126	611		Low	Reported by Author	120
1195	WP136	Israel	Eastern Mediterranean		Plant	Shrub	Non-ligneous	Plant	0.70824			32.5709	35.3129	622		Low	Reported by Author	120
1196	WP137	Israel	Eastern Mediterranean		Plant	Shrub	Non-ligneous	Plant	0.708307			33.0012	35.2826	705		Low	Reported by Author	120
1197	WP139	Israel	Eastern Mediterranean		Plant	Shrub	Non-ligneous	Plant	0.707912			33.0011	35.2826	719		Low	Reported by Author	120
1198	WP140	Israel	Eastern Mediterranean		Plant	Shrub	Non-ligneous	Plant	0.709034			32.3404	34.5508	13		Low	Reported by Author	120
1199	WP141	Israel	Eastern Mediterranean		Plant	Shrub	Non-ligneous	Plant	0.708998			32.3403	34.5508	15		Low	Reported by Author	120
1200	WP142	Israel	Eastern Mediterranean		Plant	Shrub	Non-ligneous	Plant	0.709017			32.3403	34.5508	8		Low	Reported by Author	120
1201	WP143	Israel	Eastern Mediterranean		Plant	Shrub	Non-ligneous	Plant	0.7088			32.334	34.5606	40		Low	Reported by Author	120
1202	WP144	Israel	Eastern Mediterranean		Plant	Shrub	Non-ligneous	Plant	0.708805			32.334	34.5606	45		Low	Reported by Author	120
1203	WP145	Israel	Eastern Mediterranean		Plant	Shrub	Non-ligneous	Plant	0.708787			32.334	34.5607	50		Low	Reported by Author	120
1204	WP146	Israel	Eastern Mediterranean		Plant	Shrub	Non-ligneous	Plant	0.708544			32.3319	34.5714	92		Low	Reported by Author	120
1205	WP147	Israel	Eastern Mediterranean		Plant	Shrub	Non-ligneous	Plant	0.70855			32.3318	34.5715	91		Low	Reported by Author	120
1206	WP148	Israel	Eastern Mediterranean		Plant	Shrub	Non-ligneous	Plant	0.708544			32.3319	34.5718	94		Low	Reported by Author	120
1207		Israel	Eastern Mediterranean		Plant	Tree	Ligneous	Plant	0.706835			32.5206	35.3122			Low	Reported by Author	120
1208	WP01	Israel	Eastern Mediterranean		Plant	Tree	Ligneous	Plant	0.707787			32.5205	35.3123	-143		Low	Reported by Author	120
1209	WP02	Israel	Eastern Mediterranean		Plant	Tree	Ligneous	Plant	0.706487			32.5205	35.3122	-148		Low	Reported by Author	120
1210	WP03	Israel	Eastern Mediterranean		Plant	Tree	Ligneous	Plant	0.707889			32.521	35.3009	-147		Low	Reported by Author	120
1211	WP10	Israel	Eastern Mediterranean		Plant	Tree	Ligneous	Plant	0.708205			32.5223	35.284	-19		Low	Reported by Author	120
1212	WP13	Israel	Eastern Mediterranean		Plant	Tree	Ligneous	Plant	0.707205			32.523	35.2843	-31		Low	Reported by Author	120
1213	WP14	Israel	Eastern Mediterranean		Plant	Tree	Ligneous	Plant	0.707124			32.5228	35.2845	-27		Low	Reported by Author	120
1214	WP15	Israel	Eastern Mediterranean		Plant	Tree	Ligneous	Plant	0.708707			32.5216	35.2812	-6		Low	Reported by Author	120
1215	WP16	Israel	Eastern Mediterranean		Plant	Tree	Ligneous	Plant	0.708846			32.5216	35.2809	-11		Low	Reported by Author	120
1216	WP18	Israel	Eastern Mediterranean		Plant	Tree	Ligneous	Plant	0.708377			32.5315	35.2921	43		Low	Reported by Author	120
1217	WP19	Israel	Eastern Mediterranean		Plant	Tree	Ligneous	Plant	0.708326			32.5315	35.2919	34		Low	Reported by Author	120
1218	WP20	Israel	Eastern Mediterranean		Plant	Tree	Ligneous	Plant	0.708374			32.5315	35.2918	44		Low	Reported by Author	120
1219	WP21	Israel	Eastern Mediterranean		Plant	Tree	Ligneous	Plant	0.706583			32.5233	35.2943	-25		Low	Reported by Author	120
1220	WP23	Israel	Eastern Mediterranean		Plant	Tree	Ligneous	Plant	0.70652			32.5233	35.2942	-23		Low	Reported by Author	120
1221	WP26	Israel	Eastern Mediterranean		Plant	Tree	Ligneous	Plant	0.705984			33.0706	35.3856	149		Low	Reported by Author	120
1222	WP27	Israel	Eastern Mediterranean		Plant	Tree	Ligneous	Plant	0.705943			33.0703	35.3857	152		Low	Reported by Author	120
1223	WP28	Israel	Eastern Mediterranean		Plant	Tree	Ligneous	Plant	0.705936			33.0705	35.3858	164		Low	Reported by Author	120
1224	WP33	Israel	Eastern Mediterranean		Plant	Tree	Ligneous	Plant	0.705784			33.0813	35.4107	626		Low	Reported by Author	120
1225	WP34	Israel	Eastern Mediterranean		Plant	Tree	Ligneous	Plant	0.706119			33.0814	35.4108	642		Low	Reported by Author	120
1226	WP35	Israel	Eastern Mediterranean		Plant	Tree	Ligneous	Plant	0.706605			33.0823	35.4405	813		Low	Reported by Author	120
1227	WP36	Israel	Eastern Mediterranean		Plant	Tree	Ligneous	Plant	0.705588			33.0824	35.4405	822		Low	Reported by Author	120
1228	WP37	Israel	Eastern Mediterranean		Plant	Tree	Ligneous	Plant	0.704936			33.0823	35.4409	814		Low	Reported by Author	120
1229	WP38	Israel	Eastern Mediterranean		Plant	Tree	Ligneous	Plant	0.70485			33.0807	35.4606	958		Low	Reported by Author	120
1230	WP39	Israel	Eastern Mediterranean		Plant	Tree	Ligneous	Plant	0.705286			33.0808	35.4606	966		Low	Reported by Author	120
1231	WP40	Israel	Eastern Mediterranean		Plant	Tree	Ligneous	Plant	0.705124			33.0808	35.4605	974		Low	Reported by Author	120
1232	WP41	Israel	Eastern Mediterranean		Plant	Tree	Ligneous	Plant	0.704558			33.0741	35.4706	1162		Low	Reported by Author	120
1233	WP42	Israel	Eastern Mediterranean		Plant	Tree	Ligneous	Plant	0.704811			33.0741	35.4706	1136		Low	Reported by Author	120
1234	WP43	Israel	Eastern Mediterranean		Plant	Tree	Ligneous	Plant	0.704637			33.0743	35.4706	1130		Low	Reported by Author	120
1235	WP55	Israel	Eastern Mediterranean		Plant	Tree	Ligneous	Plant	0.708661			32.5346	35.1617	71		Low	Reported by Author	120
1236	WP56	Israel	Eastern Mediterranean		Plant	Tree	Ligneous	Plant	0.708685			32.5348	35.1618	81		Low	Reported by Author	120
1237	WP57	Israel	Eastern Mediterranean		Plant	Tree	Ligneous	Plant	0.708644			32.5348	35.1619	87		Low	Reported by Author	120
1238	WP58	Israel	Eastern Mediterranean		Plant	Tree	Ligneous	Plant	0.70843			32.5335	35.1704	101		Low	Reported by Author	120
1239	WP59	Israel	Eastern Mediterranean		Plant	Tree	Ligneous	Plant	0.70869			32.5336	35.1706	102		Low	Reported by Author	120
1240	WP60	Israel	Eastern Mediterranean		Plant	Tree	Ligneous	Plant	0.708483			32.5337	35.1706	119		Low	Reported by Author	120
1241	WP61	Israel	Eastern Mediterranean		Plant	Tree	Ligneous	Plant	0.708486			32.5532	35.126	259		Low	Reported by Author	120
1242	WP62	Israel	Eastern Mediterranean		Plant	Tree	Ligneous	Plant	0.708468			32.5531	35.13	244		Low	Reported by Author	120
1243	WP63	Israel	Eastern Mediterranean		Plant	Tree	Ligneous	Plant	0.708483			32.5532	35.1257	232		Low	Reported by Author	120
1244	WP64	Israel	Eastern Mediterranean		Plant	Tree	Ligneous	Plant	0.708774			32.5517	35.1337	247		Low	Reported by Author	120
1245	WP65	Israel	Eastern Mediterranean		Plant	Tree	Ligneous	Plant	0.708605			32.5516	35.1337	250		Low	Reported by Author	120
1246	WP66	Israel	Eastern Mediterranean		Plant	Tree	Ligneous	Plant	0.708442			32.5517	35.1335	253		Low	Reported by Author	120
1247	WP67	Israel	Eastern Mediterranean		Plant	Tree	Ligneous	Plant	0.708385			32.5458	35.1306	221		Low	Reported by Author	120
1248	WP68	Israel	Eastern Mediterranean		Plant	Tree	Ligneous	Plant	0.708584			32.5457	35.1306	227		Low	Reported by Author	120
1249	WP69	Israel	Eastern Mediterranean		Plant	Tree	Ligneous	Plant	0.708911			32.5457	35.1305	229		Low	Reported by Author	120
1250	WP70	Israel	Eastern Mediterranean		Plant	Tree	Ligneous	Plant	0.708619			32.5456	35.095	65		Low	Reported by Author	120
1251	WP71	Israel	Eastern Mediterranean		Plant	Tree	Ligneous	Plant	0.708662			32.5455	35.0949	58		Low	Reported by Author	120
1252	WP72	Israel	Eastern Mediterranean		Plant	Tree	Ligneous	Plant	0.708078			32.5455	35.0949	21		Low	Reported by Author	120
1253	WP72a	Israel	Eastern Mediterranean		Plant	Tree	Ligneous	Plant	0.708514			32.5451	35.0925			Low	Reported by Author	120
1254	WP74	Israel	Eastern Mediterranean		Plant	Tree	Ligneous	Plant	0.70842			32.5451	35.0927	49		Low	Reported by Author	120
1255	WP75	Israel	Eastern Mediterranean		Plant	Tree	Ligneous	Plant	0.708741			32.5527	35.095	88		Low	Reported by Author	120
1256	WP76a	Israel	Eastern Mediterranean		Plant	Tree	Ligneous	Plant	0.708774			32.5525	35.0951			Low	Reported by Author	120
1257	WP76b	Israel	Eastern Mediterranean		Plant	Tree	Ligneous	Plant	0.708737			32.5525	35.0951			Low	Reported by Author	120
1258	WP77	Israel	Eastern Mediterranean		Plant	Tree	Ligneous	Plant	0.708667			32.5758	35.0901	33		Low	Reported by Author	120
1259	WP78	Israel	Eastern Mediterranean		Plant	Tree	Ligneous	Plant	0.708274			32.5758	35.0902	38		Low	Reported by Author	120
1260	WP79	Israel	Eastern Mediterranean		Plant	Tree	Ligneous	Plant	0.708274			32.5758	35.0904	53		Low	Reported by Author	120
1261	WP81	Israel	Eastern Mediterranean		Plant	Tree	Ligneous	Plant	0.708838			32.5727	35.2109	774		Low	Reported by Author	120
1262	WP82	Israel	Eastern Mediterranean		Plant	Tree	Ligneous	Plant	0.708701			32.5728	35.2109	773		Low	Reported by Author	120
1263	WP83	Israel	Eastern Mediterranean		Plant	Tree	Ligneous	Plant	0.708823			32.5744	35.2131	909		Low	Reported by Author	120
1264	WP84	Israel	Eastern Mediterranean		Plant	Tree	Ligneous	Plant	0.70821			32.5744	35.2133	921		Low	Reported by Author	120
1265	WP85	Israel	Eastern Mediterranean		Plant	Tree	Ligneous	Plant	0.708715			32.5743	35.2135	909		Low	Reported by Author	120
1266	WP86	Israel	Eastern Mediterranean		Plant	Tree	Ligneous	Plant	0.709095			32.5615	35.2509	428		Low	Reported by Author	120
1267	WP87	Israel	Eastern Mediterranean		Plant	Tree	Ligneous	Plant	0.708579			32.5615	35.2509	430		Low	Reported by Author	120
1268	WP89	Israel	Eastern Mediterranean		Plant	Tree	Ligneous	Plant	0.708323			32.5631	35.2336	576		Low	Reported by Author	120
1269	WP90	Israel	Eastern Mediterranean		Plant	Tree	Ligneous	Plant	0.708272			32.5631	35.2335	565		Low	Reported by Author	120
1270	WP91	Israel	Eastern Mediterranean		Plant	Tree	Ligneous	Plant	0.708281			32.563	35.2335	561		Low	Reported by Author	120
1271	WP92	Israel	Eastern Mediterranean		Plant	Tree	Ligneous	Plant	0.707989			32.5622	35.2432	523		Low	Reported by Author	120
1272	WP93	Israel	Eastern Mediterranean		Plant	Tree	Ligneous	Plant	0.708035			32.5622	35.2431	524		Low	Reported by Author	120
1273	WP94	Israel	Eastern Mediterranean		Plant	Tree	Ligneous	Plant	0.707959			32.5622	35.2431	526		Low	Reported by Author	120
1274	WP95	Israel	Eastern Mediterranean		Plant	Tree	Ligneous	Plant	0.708513			32.3309	34.5807	57		Low	Reported by Author	120
1275	WP96	Israel	Eastern Mediterranean		Plant	Tree	Ligneous	Plant	0.70833			32.3309	34.5807	61		Low	Reported by Author	120
1276	WP97	Israel	Eastern Mediterranean		Plant	Tree	Ligneous	Plant	0.708384			32.3311	34.5808	67		Low	Reported by Author	120
1277	WP98	Israel	Eastern Mediterranean		Plant	Tree	Ligneous	Plant	0.708308			32.323	34.5849	55		Low	Reported by Author	120
1278	WP99	Israel	Eastern Mediterranean		Plant	Tree	Ligneous	Plant	0.708155			32.323	34.5849	67		Low	Reported by Author	120
1279	WP100	Israel	Eastern Mediterranean		Plant	Tree	Ligneous	Plant	0.708254			32.3231	34.5849	79		Low	Reported by Author	120
1280	WP101	Israel	Eastern Mediterranean		Plant	Tree	Ligneous	Plant	0.705861			32.3953	35.2519	46		Low	Reported by Author	120
1281	WP102	Israel	Eastern Mediterranean		Plant	Tree	Ligneous	Plant	0.705814			32.3951	35.2523	45		Low	Reported by Author	120
1282	WP103	Israel	Eastern Mediterranean		Plant	Tree	Ligneous	Plant	0.706008			32.3956	35.2516	59		Low	Reported by Author	120
1283	WP104	Israel	Eastern Mediterranean		Plant	Tree	Ligneous	Plant	0.708506			32.4235	35.2426	170		Low	Reported by Author	120
1284	WP105	Israel	Eastern Mediterranean		Plant	Tree	Ligneous	Plant	0.708513			32.4236	35.2425			Low	Reported by Author	120
1285	WP106	Israel	Eastern Mediterranean		Plant	Tree	Ligneous	Plant	0.708429			32.4236	35.2425	168		Low	Reported by Author	120
1286	WP119	Israel	Eastern Mediterranean		Plant	Tree	Ligneous	Plant	0.708219			32.4204	35.1303	180		Low	Reported by Author	120
1287	WP120	Israel	Eastern Mediterranean		Plant	Tree	Ligneous	Plant	0.708289			32.4204	35.1304	167		Low	Reported by Author	120
1288	WP121	Israel	Eastern Mediterranean		Plant	Tree	Ligneous	Plant	0.708284			32.4203	35.1304	182		Low	Reported by Author	120
1289	WP131	Israel	Eastern Mediterranean		Plant	Tree	Ligneous	Plant	0.707961			32.5455	35.2846	45		Low	Reported by Author	120
1290	WP132	Israel	Eastern Mediterranean		Plant	Tree	Ligneous	Plant	0.707935			32.5456	35.2846	53		Low	Reported by Author	120
1291	WP133	Israel	Eastern Mediterranean		Plant	Tree	Ligneous	Plant	0.708016			32.5456	35.2847	58		Low	Reported by Author	120
1292	WP134	Israel	Eastern Mediterranean		Plant	Tree	Ligneous	Plant	0.708312			32.5705	35.3127	612		Low	Reported by Author	120
1293	WP135	Israel	Eastern Mediterranean		Plant	Tree	Ligneous	Plant	0.70874			32.5706	35.3126	611		Low	Reported by Author	120
1294	WP136	Israel	Eastern Mediterranean		Plant	Tree	Ligneous	Plant	0.709068			32.5709	35.3129	622		Low	Reported by Author	120
1295	WP137	Israel	Eastern Mediterranean		Plant	Tree	Ligneous	Plant	0.707927			33.0012	35.2826	705		Low	Reported by Author	120
1296	WP138	Israel	Eastern Mediterranean		Plant	Tree	Ligneous	Plant	0.708314			33.0012	35.2827	717		Low	Reported by Author	120
1297	WP139	Israel	Eastern Mediterranean		Plant	Tree	Ligneous	Plant	0.707927			33.0011	35.2826	719		Low	Reported by Author	120
1298	WP140	Israel	Eastern Mediterranean		Plant	Tree	Ligneous	Plant	0.709022			32.3404	34.5508	13		Low	Reported by Author	120
1299	WP141	Israel	Eastern Mediterranean		Plant	Tree	Ligneous	Plant	0.708992			32.3403	34.5508	15		Low	Reported by Author	120
1300	WP142	Israel	Eastern Mediterranean		Plant	Tree	Ligneous	Plant	0.709027			32.3403	34.5508	8		Low	Reported by Author	120
1301	WP143	Israel	Eastern Mediterranean		Plant	Tree	Ligneous	Plant	0.708824			32.334	34.5606	40		Low	Reported by Author	120
1302	WP144	Israel	Eastern Mediterranean		Plant	Tree	Ligneous	Plant	0.708818			32.334	34.5606	45		Low	Reported by Author	120
1303	WP145	Israel	Eastern Mediterranean		Plant	Tree	Ligneous	Plant	0.708757			32.334	34.5607	50		Low	Reported by Author	120
1304	WP146	Israel	Eastern Mediterranean		Plant	Tree	Ligneous	Plant	0.708447			32.3319	34.5714	92		Low	Reported by Author	120
1305	WP147	Israel	Eastern Mediterranean		Plant	Tree	Ligneous	Plant	0.70838			32.3318	34.5715	91		Low	Reported by Author	120
1306	WP148	Israel	Eastern Mediterranean		Plant	Tree	Ligneous	Plant	0.708342			32.3319	34.5718	94		Low	Reported by Author	120
1314	AA	USA	Illinois	Hoxie Farm	Mammals	Rodent	Muskrat	Bone	0.71134			41.1695	-87.5361			High	Estimated using Online Source within a wide range	121
1357	R	USA	Illinois	Hoxie Farm	Mammals	Rodent	Muskrat	Bone	0.71139			41.1695	-87.5361			High	Estimated using Online Source within a wide range	121
1358	R	USA	Illinois	Hoxie Farm	Mammals	Rodent	Muskrat	Teeth	0.71036			41.1695	-87.5361			High	Estimated using Online Source within a wide range	121
1359	S	USA	Illinois	Hoxie Farm	Mammals	Rodent	Muskrat	Bone	0.71161			41.1695	-87.5361			High	Estimated using Online Source within a wide range	121
1360	S	USA	Illinois	Hoxie Farm	Mammals	Rodent	Muskrat	Teeth	0.7109			41.1695	-87.5361			High	Estimated using Online Source within a wide range	121
1391		Guatemala	Northern Lowlands	Dzibilchaltún	Plant			Plant	0.70895			21.09	-89.6			Median	Located using Locality name and Google Earth	122
1392		Guatemala	Northern Lowlands	Dzibilchaltún	Soil	Soil		Soil exchangeable	0.70912			21.09	-89.6			Median	Located using Locality name and Google Earth	122
1393		Guatemala	Northern Lowlands	Punta Laguna	Plant			Plant	0.70847			20.65	-87.65			Median	Located using Locality name and Google Earth	122
1394		Guatemala	Northern Lowlands	Chen Ha	Plant			Plant	0.70877			20.59	-90.02			Median	Located using Locality name and Google Earth	122
1395		Guatemala	Northern Lowlands	Chen Ha	Soil	Soil		Soil exchangeable	0.70856			20.59	-90.02			Median	Located using Locality name and Google Earth	122
1396		Guatemala	Northern Lowlands	Lake Cobá	Plant			Plant	0.7087			20.52	-87.65			Median	Located using Locality name and Google Earth	122
1397		Guatemala	Northern Lowlands	Lake Cobá	Soil	Soil		Soil exchangeable	0.70888			20.52	-87.65			Median	Located using Locality name and Google Earth	122
1398		Guatemala	Northern Lowlands	Loltún	Plant			Plant	0.7091			20.27	-89.44			Median	Located using Locality name and Google Earth	122
1399		Guatemala	Northern Lowlands	Loltún	Soil	Soil		Soil exchangeable	0.70921			20.27	-89.44			Median	Located using Locality name and Google Earth	122
1400		Guatemala	Southern Lowlands	Uaxactun	Plant			Plant	0.70798			17.4	-89.64			Median	Located using Locality name and Google Earth	122
1401		Guatemala	Southern Lowlands	Tikal Aguada	Plant			Plant	0.70784			17.23	-89.6			Median	Located using Locality name and Google Earth	122
1402		Guatemala	Southern Lowlands	Rı́o Mopán	Plant			Plant	0.70791			17.17	-89.06			Median	Located using Locality name and Google Earth	122
1403		Guatemala	Southern Lowlands	Rı́o Mopán	Plant			Plant	0.70792			17.17	-89.06			Median	Located using Locality name and Google Earth	122
1404		Guatemala	Southern Lowlands	Rı́o Mopán	Soil	Soil		Soil exchangeable	0.70797			17.17	-89.06			Median	Located using Locality name and Google Earth	122
1405		Guatemala	Southern Lowlands	Lake Yaxhá	Plant			Plant	0.70783			17.06	-89.4			Median	Located using Locality name and Google Earth	122
1406		Guatemala	Southern Lowlands	Lake Yaxhá	Soil	Soil		Soil exchangeable	0.70809			17.06	-89.4			Median	Located using Locality name and Google Earth	122
1407		Guatemala	Southern Lowlands	Lake Salpetén	Plant			Plant	0.70757			16.98	-89.68			Median	Located using Locality name and Google Earth	122
1408		Guatemala	Southern Lowlands	Lake Salpetén	Plant			Plant	0.70756			16.98	-89.68			Median	Located using Locality name and Google Earth	122
1409		Guatemala	Southern Lowlands	Lake Salpetén	Soil	Soil		Soil exchangeable	0.70775			16.98	-89.68			Median	Located using Locality name and Google Earth	122
1410		Guatemala	Southern Lowlands	Rio San Juan	Plant			Plant	0.70791			16.63	-89.6			Median	Located using Locality name and Google Earth	122
1411		Guatemala	Southern Lowlands	Rio Machaquila	Plant			Plant	0.70777			16.39	-89.44			Median	Located using Locality name and Google Earth	122
1412		Guatemala	Southern Lowlands	San Lucas	Plant			Plant	0.7078			16.36	-90.11			Median	Located using Locality name and Google Earth	122
1413		Guatemala	Southern Lowlands	Rio Ixbobo	Plant			Plant	0.70764			16.15	-89.4			Median	Located using Locality name and Google Earth	122
1414		Guatemala	Southern Lowlands	Rio San Pedro	Plant			Plant	0.70745			15.95	-89.24			Median	Located using Locality name and Google Earth	122
1415		Guatemala	Southern Lowlands	Candelaria	Plant			Plant	0.7075			15.88	-90.19			Median	Located using Locality name and Google Earth	122
1416		Guatemala	Southern Lowlands	Rio Cienega	Plant			Plant	0.7079			15.73	-89.08			Median	Located using Locality name and Google Earth	122
1417		Guatemala	Southern Lowlands	Rio Dolores	Plant			Plant	0.70767			15.68	-90.41			Median	Located using Locality name and Google Earth	122
1418		Guatemala	MP (li)	CA13–CA9 Intersection	Plant			Plant	0.70782			15.54	-88.84			Median	Located using Locality name and Google Earth	122
1419		Guatemala	Metamorphic Province	El Palacio	Plant			Plant	0.7078			15.36	-90.72			Median	Located using Locality name and Google Earth	122
1420		Guatemala	Metamorphic Province	Rio Cunen	Plant			Plant	0.70726			15.34	-91.03			Median	Located using Locality name and Google Earth	122
1421		Guatemala	Metamorphic Province	Cunen II	Plant			Plant	0.7063			15.31	-91.06			Median	Located using Locality name and Google Earth	122
1422		Guatemala	MP (li)	near Quirigua	Plant			Plant	0.70727			15.28	-89.07			Median	Located using Locality name and Google Earth	122
1423		Guatemala	Metamorphic Province	Rio Chixoy	Plant			Plant	0.70743			15.27	-91.12			Median	Located using Locality name and Google Earth	122
1424		Guatemala	Metamorphic Province	Rio Chixoy	Plant			Plant	0.70631			15.27	-91.12			Median	Located using Locality name and Google Earth	122
1425		Guatemala	Metamorphic Province	Rancho de Teja	Plant			Plant	0.70793			15.24	-91.15			Median	Located using Locality name and Google Earth	122
1426		Guatemala	Motagua Valley	CA9	Plant			Plant	0.70655			15.15	-89.33			Median	Located using Locality name and Google Earth	122
1427		Guatemala	Motagua Valley	Rio Motagua	Plant			Plant	0.70621			15.03	-89.59			Median	Located using Locality name and Google Earth	122
1428		Guatemala	Motagua Valley	Tributary Motagua	Plant			Plant	0.70431			14.97	-91.11			Median	Located using Locality name and Google Earth	122
1429		Guatemala	Motagua Valley	Near Site of Guaytan	Plant			Plant	0.70604			14.92	-89.97			Median	Located using Locality name and Google Earth	122
1430		Guatemala	Motagua Valley	Chiquimula	Plant			Plant	0.70461			14.85	-89.52			Median	Located using Locality name and Google Earth	122
1431		Guatemala	Motagua Valley	El Florida	Plant			Plant	0.72017			14.84	-89.35			Median	Located using Locality name and Google Earth	122
1432		Guatemala	Motagua Valley	Town of Copan	Plant			Plant	0.70622			14.84	-89.15			Median	Located using Locality name and Google Earth	122
1433		Guatemala	Motagua Valley	Town of Copan	Plant			Plant	0.70639			14.84	-89.15			Median	Located using Locality name and Google Earth	122
1434		Guatemala	Motagua Valley	Obsidian flow	Plant			Plant	0.70607			14.8	-90.27			Median	Located using Locality name and Google Earth	122
1435		Guatemala	Motagua Valley	Ticanlu Call	Plant			Plant	0.70553			14.74	-89.47			Median	Located using Locality name and Google Earth	122
1436		Guatemala	Pacific Coast	Godinez	Plant			Plant	0.70401			14.7	-91.1			Median	Located using Locality name and Google Earth	122
1437		Guatemala	Volcanic Highlands	Lake Atitlan Santiago III	Plant			Plant	0.70401			14.66	-91.2			Median	Located using Locality name and Google Earth	122
1438		Guatemala	Volcanic Highlands	Lake Atitlan Santiago I	Plant			Plant	0.70418			14.64	-91.23			Median	Located using Locality name and Google Earth	122
1439		Guatemala	Volcanic Highlands	Rio Madre Vieja	Plant			Plant	0.70428			14.55	-91.13			Median	Located using Locality name and Google Earth	122
1440		Guatemala	Volcanic Highlands	Rio Madre Vieja	Plant			Plant	0.70406			14.55	-91.13			Median	Located using Locality name and Google Earth	122
1441		Guatemala	Volcanic Highlands	Ciudad Vieja	Plant			Plant	0.70396			14.53	-90.77			Median	Located using Locality name and Google Earth	122
1442		Guatemala	Pacific Coast	Rio El Baul	Plant			Plant	0.70395			14.38	-91.02			Median	Located using Locality name and Google Earth	122
1443		Guatemala	Pacific Coast	Rio Achiguate	Plant			Plant	0.704			14.27	-90.9			Median	Located using Locality name and Google Earth	122
1444		Guatemala	Pacific Coast	Rio Asuchillo	Plant			Plant	0.704			14.14	-90.66			Median	Located using Locality name and Google Earth	122
1445		Guatemala	Pacific Coast	Rio Esclavo	Plant			Plant	0.70408			14.05	-90.34			Median	Located using Locality name and Google Earth	122
1446		Guatemala	Pacific Coast	La Empalizada	Plant			Plant	0.70457			13.93	-91.18			Median	Located using Locality name and Google Earth	122
1447		Guatemala	UN	Empalizada Shrimp pond	Plant			Plant	0.70871			13.93	-91.16			Median	Located using Locality name and Google Earth	122
1448	1950	USA	Georgia	3 mi E Athens, old field	Mammals	Rodent	Hispid Cotton Rat	Bone	0.71406			33.9441	-83.3885			Median	Located using Locality name and Google Earth	123
1449	1953	USA	Georgia	3 mi E Athens, old field	Mammals	Rodent	Hispid Cotton Rat	Bone	0.71458	0.0012		33.9441	-83.3885			Median	Located using Locality name and Google Earth	123
1450	1959	USA	Georgia	Athens	Mammals	Rodent	Hispid Cotton Rat	Bone	0.71849			33.9497	-83.3821			Median	Located using Locality name and Google Earth	123
1451	2722	USA	Georgia	12 mi W Albany	Mammals	Rodent	Hispid Cotton Rat	Bone	0.71169	0.0012		31.5429	-84.2196			Median	Located using Locality name and Google Earth	123
1452	2723	USA	Georgia	12 mi W Albany	Mammals	Rodent	Hispid Cotton Rat	Bone	0.71005	0.0019		31.5429	-84.2196			Median	Located using Locality name and Google Earth	123
1453	2724	USA	Georgia	12 mi W Albany	Mammals	Rodent	Hispid Cotton Rat	Bone	0.7133	0.0019		31.5429	-84.2196			Median	Located using Locality name and Google Earth	123
1454	3830	USA	Georgia	4 mi E Kingsland	Mammals	Rodent	Hispid Cotton Rat	Bone	0.70709			30.9391	-81.6693			Median	Located using Locality name and Google Earth	123
1455	3831	USA	Georgia	4 mi E Kingsland	Mammals	Rodent	Hispid Cotton Rat	Bone	0.71001	0.001		30.9391	-81.6693			Median	Located using Locality name and Google Earth	123
1456	3832	USA	Georgia	4 mi E Kingsland	Mammals	Rodent	Hispid Cotton Rat	Bone	0.70891	0.0012		30.9391	-81.6693			Median	Located using Locality name and Google Earth	123
1457	4402	USA	Georgia	Fort Pulaski National Monument, Locality J	Mammals	Rodent	Hispid Cotton Rat	Bone	0.70921			30.9391	-81.6693			Median	Located using Locality name and Google Earth	123
1458	4403	USA	Georgia	Fort Pulaski National Monument, Locality J	Mammals	Rodent	Hispid Cotton Rat	Bone	0.70915	0.0017		31.9791	-81.1163			Median	Located using Locality name and Google Earth	123
1459	4623	USA	Georgia	Fort Pulaski National Monument, Locality G	Mammals	Rodent	Hispid Cotton Rat	Bone	0.70921	0.0009		31.9791	-81.1163			Median	Located using Locality name and Google Earth	123
1460	7905	USA	Georgia	Blundale, 9 mi. S of Wadley off GA HWYs 1 & 4	Mammals	Rodent	Hispid Cotton Rat	Bone	0.71334	0.0012		32.5666	-82.3245			Median	Located using Locality name and Google Earth	123
1461	7906	USA	Georgia	Blundale, 9 mi. S of Wadley off GA HWYs 1 & 4	Mammals	Rodent	Hispid Cotton Rat	Bone	0.71347	0.0012		32.5666	-82.3245			Median	Located using Locality name and Google Earth	123
1462	7907	USA	Georgia	Blundale, 9 mi. S of Wadley off GA HWYs 1 & 4	Mammals	Rodent	Hispid Cotton Rat	Bone	0.71354			32.5666	-82.3245			Median	Located using Locality name and Google Earth	123
1463	20411	USA	Georgia	Oconee National Forest, ES-2	Mammals	Rodent	Hispid Cotton Rat	Bone	0.70883	0.0009		33.5585	-83.1785			Median	Located using Locality name and Google Earth	123
1464	20413	USA	Georgia	Oconee National Forest, ES-3	Mammals	Rodent	Hispid Cotton Rat	Bone	0.7102			33.5585	-83.1785			Median	Located using Locality name and Google Earth	123
1465	21057	USA	Georgia	Oconee National Forest, ES-3, 0.5 mi from FS 1234 on FS 1234A	Mammals	Rodent	Hispid Cotton Rat	Bone	0.71115	0.0009		33.5585	-83.1785			Median	Located using Locality name and Google Earth	123
1471	Fern	USA	Florida	Rock Springs	Plant	Leaf	Fern	Plant	0.7082			28.8056	-81.4547			Median	Located using Locality name and Google Earth	126
1472		USA	Florida	Page-Ladson	Plant	Grass	Grass	Plant	0.7091			30.1511	-83.9621			Median	Located using Locality name and Google Earth	126
1473		USA	Florida	Page-Ladson	Plant	Grass	Grass	Plant	0.7092			30.1511	-83.9621			Median	Located using Locality name and Google Earth	126
1474		USA	Florida	Newnans Lake	Plant	Grass	Grass	Plant	0.7096			29.6422	-82.2355			Median	Located using Locality name and Google Earth	126
1475		USA	Florida	Rock Springs	Plant	Grass	Grass	Plant	0.708			28.8056	-81.4547			Median	Located using Locality name and Google Earth	126
1476		USA	Florida	Rock Springs	Plant	Grass	Grass	Plant	0.7091			28.8056	-81.4547			Median	Located using Locality name and Google Earth	126
1477		USA	Florida	Page-Ladson	Plant	Tree	sweetgum	Plant	0.7089			30.1511	-83.9621			Median	Located using Locality name and Google Earth	126
1478		USA	Florida	Page-Ladson	Plant	Tree	hornbeam	Plant	0.7089			30.1511	-83.9621			Median	Located using Locality name and Google Earth	126
1479		USA	Florida	Newnans Lake	Plant	Tree	Bayberry/ Wax myrtle	Plant	0.7096			29.6422	-82.2355			Median	Located using Locality name and Google Earth	126
1480		USA	Florida	Newnans Lake	Plant	Tree	sweetgum	Plant	0.7097			29.6422	-82.2355			Median	Located using Locality name and Google Earth	126
1481		USA	Florida	Rock Springs	Plant	Tree	Bayberry/ Wax myrtle	Plant	0.7084			28.8056	-81.4547			Median	Located using Locality name and Google Earth	126
1482		USA	Florida	Rock Springs	Plant	Tree	sweetgum	Plant	0.7086			28.8056	-81.4547			Median	Located using Locality name and Google Earth	126
1483		USA	Florida	Newnans Lake	Plant	Leaf	pennywort	Plant	0.7091			29.6422	-82.2355			Median	Located using Locality name and Google Earth	126
1484		USA	Florida	Page-Ladson	Plant	Leaf	poison ivy	Plant	0.709			30.1511	-83.9621			Median	Located using Locality name and Google Earth	126
1488	4467	USA	Florida	Rock Springs	Mammals	Rodent	Cotton Tail Rabbit	Teeth	0.7083			28.8056	-81.4547			Median	Located using Locality name and Google Earth	126
1510	HIGH-03	United Kingdom			Plant			Plant	0.716749			57.9679	-4.7335			Low	Reported by Author	178
1511	DH-01.07	USA	Alaska	Hot Springs Pluton	Soil	Soil		Soil exchangeable	0.707872	1.4e-05		66.3417	-150.451			Low	Reported by Author	179
1512	DH-02.07	USA	Alaska	Bonanza Pluton	Soil	Soil		Soil exchangeable	0.709468	1.3e-05		66.6889	-150.659			Low	Reported by Author	179
1513	DH-03.09	USA	Alaska	Jim River Pluton Quarry Site	Soil	Soil		Soil exchangeable	0.709235	1e-05		66.991	-150.289			Low	Reported by Author	179
1514	DH-03.10	USA	Alaska	Jim River Pluton Quarry Site	Soil	Soil		Soil exchangeable	0.70877	3.5e-05		66.991	-150.289			Low	Reported by Author	179
1515	DH-03.11	USA	Alaska	Jim River Pluton Quarry Site	Soil	Soil		Soil exchangeable	0.708507	1.1e-05		66.991	-150.289			Low	Reported by Author	179
1516	NS-08.07	USA	Alaska	lt 1 pit	Soil	Soil		Soil exchangeable	0.712811	1.8e-05		68.6255	-149.577			Low	Reported by Author	179
1517	NS-08.08	USA	Alaska	lt 1 pit	Soil	Soil		Soil exchangeable	0.712744	5.5e-05		68.6255	-149.577			Low	Reported by Author	179
1518	NS-08.10	USA	Alaska	lt 1 pit	Soil	Soil		Soil exchangeable	0.712404	5.1e-05		68.6255	-149.577			Low	Reported by Author	179
1519	NS-101.01	USA	Alaska	lt1 Pit 2	Soil	Soil		Soil exchangeable	0.719918	1.6e-05		68.6251	-149.572			Low	Reported by Author	179
1520	NS-101.02	USA	Alaska	lt1 Pit 2	Soil	Soil		Soil exchangeable	0.714138	3.4e-05		68.6251	-149.572			Low	Reported by Author	179
1521	NS-101.03	USA	Alaska	lt1 Pit 2	Soil	Soil		Soil exchangeable	0.712643	4.6e-05		68.6251	-149.572			Low	Reported by Author	179
1522	NS-101.04	USA	Alaska	lt1 Pit 2	Soil	Soil		Soil exchangeable	0.712608	3.6e-05		68.6251	-149.572			Low	Reported by Author	179
1523	NS-101.05	USA	Alaska	lt1 Pit 2	Soil	Soil		Soil exchangeable	0.711928	1.9e-05		68.6251	-149.572			Low	Reported by Author	179
1524	NS-101.06	USA	Alaska	lt1 Pit 2	Soil	Soil		Soil exchangeable	0.709084	1.1e-05		68.6251	-149.572			Low	Reported by Author	179
1525	NS-102.01	USA	Alaska	lt1 Pit 3	Soil	Soil		Soil exchangeable	0.721376	4.5e-05		68.6247	-149.571			Low	Reported by Author	179
1526	NS-102.02	USA	Alaska	lt1 Pit 3	Soil	Soil		Soil exchangeable	0.713043	1.7e-05		68.6247	-149.571			Low	Reported by Author	179
1527	NS-102.03	USA	Alaska	lt1 Pit 3	Soil	Soil		Soil exchangeable	0.713503	2.1e-05		68.6247	-149.571			Low	Reported by Author	179
1528	NS-102.04	USA	Alaska	lt1 Pit 3	Soil	Soil		Soil exchangeable	0.713107	2.1e-05		68.6247	-149.571			Low	Reported by Author	179
1529	NS-102.05	USA	Alaska	lt1 Pit 3	Soil	Soil		Soil exchangeable	0.712724	5.3e-05		68.6247	-149.571			Low	Reported by Author	179
1530	NS-102.06	USA	Alaska	lt1 Pit 3	Soil	Soil		Soil exchangeable	0.711201	1.6e-05		68.6247	-149.571			Low	Reported by Author	179
1531	NS-103.01	USA	Alaska	Sag 2, Pit 2	Soil	Soil		Soil exchangeable	0.714775	1.9e-05		68.6451	-149.435			Low	Reported by Author	179
1532	NS-103.02	USA	Alaska	Sag 2, Pit 2	Soil	Soil		Soil exchangeable	0.712194	2e-05		68.6451	-149.435			Low	Reported by Author	179
1533	NS-103.03	USA	Alaska	Sag 2, Pit 2	Soil	Soil		Soil exchangeable	0.711913	9e-06		68.6451	-149.435			Low	Reported by Author	179
1534	NS-103.04	USA	Alaska	Sag 2, Pit 2	Soil	Soil		Soil exchangeable	0.711713	1.4e-05		68.6451	-149.435			Low	Reported by Author	179
1535	NS-103.05	USA	Alaska	Sag 2, Pit 2	Soil	Soil		Soil exchangeable	0.711934	1.4e-05		68.6451	-149.435			Low	Reported by Author	179
1536	NS-103.06	USA	Alaska	Sag 2, Pit 2	Soil	Soil		Soil exchangeable	0.711735	1.1e-05		68.6451	-149.435			Low	Reported by Author	179
1537	NS-104.01	USA	Alaska	Sag 2 Pit 3	Soil	Soil		Soil exchangeable	0.716725	1.6e-05		68.6445	-149.431			Low	Reported by Author	179
1538	NS-104.02	USA	Alaska	Sag 2 Pit 3	Soil	Soil		Soil exchangeable	0.713041	1.9e-05		68.6445	-149.431			Low	Reported by Author	179
1539	NS-104.03	USA	Alaska	Sag 2 Pit 3	Soil	Soil		Soil exchangeable	0.712759	4.2e-05		68.6445	-149.431			Low	Reported by Author	179
1540	NS-104.04	USA	Alaska	Sag 2 Pit 3	Soil	Soil		Soil exchangeable	0.712395	2.7e-05		68.6445	-149.431			Low	Reported by Author	179
1541	NS-104.05	USA	Alaska	Sag 2 Pit 3	Soil	Soil		Soil exchangeable	0.712871	3.5e-05		68.6445	-149.431			Low	Reported by Author	179
1542	NS-104.06	USA	Alaska	Sag 2 Pit 3	Soil	Soil		Soil exchangeable	0.712042	2.1e-05		68.6445	-149.431			Low	Reported by Author	179
1543	NS-105.01	USA	Alaska	Sag 1 Pit 2	Soil	Soil		Soil exchangeable	0.716527	1.9e-05		68.6178	-149.323			Low	Reported by Author	179
1544	NS-105.02	USA	Alaska	Sag 1 Pit 2	Soil	Soil		Soil exchangeable	0.714233	4.7e-05		68.6178	-149.323			Low	Reported by Author	179
1545	NS-105.03	USA	Alaska	Sag 1 Pit 2	Soil	Soil		Soil exchangeable	0.714439	4.4e-05		68.6178	-149.323			Low	Reported by Author	179
1546	NS-105.04	USA	Alaska	Sag 1 Pit 2	Soil	Soil		Soil exchangeable	0.71345	2.4e-05		68.6178	-149.323			Low	Reported by Author	179
1547	NS-105.05	USA	Alaska	Sag 1 Pit 2	Soil	Soil		Soil exchangeable	0.713205	3.8e-05		68.6178	-149.323			Low	Reported by Author	179
1548	NS-106.01	USA	Alaska	Sag 1 Pit 3	Soil	Soil		Soil exchangeable	0.717177	2.4e-05		68.6517	-149.307			Low	Reported by Author	179
1549	NS-106.02	USA	Alaska	Sag 1 Pit 3	Soil	Soil		Soil exchangeable	0.715464	2.1e-05		68.6517	-149.307			Low	Reported by Author	179
1550	NS-106.03	USA	Alaska	Sag 1 Pit 3	Soil	Soil		Soil exchangeable	0.714871	4.1e-05		68.6517	-149.307			Low	Reported by Author	179
1551	NS-106.04	USA	Alaska	Sag 1 Pit 3	Soil	Soil		Soil exchangeable	0.713764	3.8e-05		68.6517	-149.307			Low	Reported by Author	179
1552	NS-106.05	USA	Alaska	Sag 1 Pit 3	Soil	Soil		Soil exchangeable	0.713083	2.7e-05		68.6517	-149.307			Low	Reported by Author	179
1553	NS-107.01	USA	Alaska	lt3 Pit 2	Soil	Soil		Soil exchangeable	0.710658	1.3e-05		68.5135	-149.447			Low	Reported by Author	179
1554	NS-107.02	USA	Alaska	lt3 Pit 2	Soil	Soil		Soil exchangeable	0.713181	2.1e-05		68.5135	-149.447			Low	Reported by Author	179
1555	NS-107.03	USA	Alaska	lt3 Pit 2	Soil	Soil		Soil exchangeable	0.712895	1.4e-05		68.5135	-149.447			Low	Reported by Author	179
1556	NS-107.04	USA	Alaska	lt3 Pit 2	Soil	Soil		Soil exchangeable	0.712948	1.7e-05		68.5135	-149.447			Low	Reported by Author	179
1557	NS-107.05	USA	Alaska	lt3 Pit 2	Soil	Soil		Soil exchangeable	0.713676	9.7e-05		68.5135	-149.447			Low	Reported by Author	179
1558	NS-108.01	USA	Alaska	lt3 Pit 3	Soil	Soil		Soil exchangeable	0.711668	2.7e-05		68.5117	-149.466			Low	Reported by Author	179
1559	NS-108.02	USA	Alaska	lt3 Pit 3	Soil	Soil		Soil exchangeable	0.712911	6e-05		68.5117	-149.466			Low	Reported by Author	179
1560	NS-108.03	USA	Alaska	lt3 Pit 3	Soil	Soil		Soil exchangeable	0.712561	3.3e-05		68.5117	-149.466			Low	Reported by Author	179
1561	NS-108.04	USA	Alaska	lt3 Pit 3	Soil	Soil		Soil exchangeable	0.714498	2.7e-05		68.5117	-149.466			Low	Reported by Author	179
1562	NS-108.05	USA	Alaska	lt3 Pit 3	Soil	Soil		Soil exchangeable	0.714446	2e-05		68.5117	-149.466			Low	Reported by Author	179
1563	NS-108.06	USA	Alaska	lt3 Pit 3	Soil	Soil		Soil exchangeable	0.713592	1.9e-05		68.5117	-149.466			Low	Reported by Author	179
1564	NS-109.01	USA	Alaska	lt2 Pit 2	Soil	Soil		Soil exchangeable	0.709777	1.4e-05		68.6343	-149.642			Low	Reported by Author	179
1565	NS-109.02	USA	Alaska	lt2 Pit 2	Soil	Soil		Soil exchangeable	0.709902	1.8e-05		68.6343	-149.642			Low	Reported by Author	179
1566	NS-109.03	USA	Alaska	lt2 Pit 2	Soil	Soil		Soil exchangeable	0.710496	1.7e-05		68.6343	-149.642			Low	Reported by Author	179
1567	NS-109.04	USA	Alaska	lt2 Pit 2	Soil	Soil		Soil exchangeable	0.710104	2e-05		68.6343	-149.642			Low	Reported by Author	179
1568	NS-109.05	USA	Alaska	lt2 Pit 2	Soil	Soil		Soil exchangeable	0.71046	1.8e-05		68.6343	-149.642			Low	Reported by Author	179
1569	NS-110.01	USA	Alaska	lt2 Pit 3	Soil	Soil		Soil exchangeable	0.709569	2.1e-05		68.6414	-149.6			Low	Reported by Author	179
1570	NS-110.02	USA	Alaska	lt2 Pit 3	Soil	Soil		Soil exchangeable	0.709777	1.6e-05		68.6414	-149.6			Low	Reported by Author	179
1571	NS-110.03	USA	Alaska	lt2 Pit 3	Soil	Soil		Soil exchangeable	0.709465	1.3e-05		68.6414	-149.6			Low	Reported by Author	179
1572	NS-110.04	USA	Alaska	lt2 Pit 3	Soil	Soil		Soil exchangeable	0.709459	1.4e-05		68.6414	-149.6			Low	Reported by Author	179
1573	NS-110.05	USA	Alaska	lt2 Pit 3	Soil	Soil		Soil exchangeable	0.709995	1.6e-05		68.6414	-149.6			Low	Reported by Author	179
1574	NS-112.01	USA	Alaska	neo 1 pit 1	Soil	Soil		Soil exchangeable	0.71166	1.3e-05		68.3641	-149.526			High	Estimated using Online Source within a wide range	179
1575	NS-112.02	USA	Alaska	neo 1 pit 1	Soil	Soil		Soil exchangeable	0.712769	1.6e-05		68.3641	-149.526			High	Estimated using Online Source within a wide range	179
1576	NS-113.01	USA	Alaska	neo 2 pit 1	Soil	Soil		Soil exchangeable	0.711735	1.4e-05		68.3506	-149.538			Low	Reported by Author	179
1577	NS-113.02	USA	Alaska	neo 2 pit 1	Soil	Soil		Soil exchangeable	0.709851	1.6e-05		68.3506	-149.538			Low	Reported by Author	179
1578	NS-113.03	USA	Alaska	neo 2 pit 1	Soil	Soil		Soil exchangeable	0.71066	1.8e-05		68.3506	-149.538			Low	Reported by Author	179
1579	NS-113.04	USA	Alaska	neo 2 pit 1	Soil	Soil		Soil exchangeable	0.711563	2.1e-05		68.3506	-149.538			Low	Reported by Author	179
1580	NS-114.01	USA	Alaska	neo 3 pit 1	Soil	Soil		Soil exchangeable	0.708409	1.5e-05		68.3776	-149.522			Low	Reported by Author	179
1581	NS-114.02	USA	Alaska	neo 3 pit 1	Soil	Soil		Soil exchangeable	0.708445	2.1e-05		68.3776	-149.522			Low	Reported by Author	179
1582	NS-114.03	USA	Alaska	neo 3 pit 1	Soil	Soil		Soil exchangeable	0.709356	1.5e-05		68.3776	-149.522			Low	Reported by Author	179
1583	NS-114.04	USA	Alaska	neo 3 pit 1	Soil	Soil		Soil exchangeable	0.709386	1.3e-05		68.3776	-149.522			Low	Reported by Author	179
1584	NS-119.01	USA	Alaska	Anak Pit 3	Soil	Soil		Soil exchangeable	0.708762	1.3e-05		68.907	-149.384			Low	Reported by Author	179
1585	NS-119.02	USA	Alaska	Anak Pit 3	Soil	Soil		Soil exchangeable	0.70906	1.5e-05		68.907	-149.384			Low	Reported by Author	179
1586	NS-119.03	USA	Alaska	Anak Pit 3	Soil	Soil		Soil exchangeable	0.70858	1.1e-05		68.907	-149.384			Low	Reported by Author	179
1587	NS-119.04	USA	Alaska	Anak Pit 3	Soil	Soil		Soil exchangeable	0.708235	2.1e-05		68.907	-149.384			Low	Reported by Author	179
1588	NS-119.05	USA	Alaska	Anak Pit 3	Soil	Soil		Soil exchangeable	0.708352	1.7e-05		68.907	-149.384			Low	Reported by Author	179
1589	NS-119.06	USA	Alaska	Anak Pit 3	Soil	Soil		Soil exchangeable	0.708425	1.2e-05		68.907	-149.384			Low	Reported by Author	179
1590	NS-121.02	USA	Alaska	Ice Lens Melt-Out	Soil	Soil		Soil exchangeable	0.711629	1.1e-05		68.6924	-149.203			Low	Reported by Author	179
1591	NS-121.03	USA	Alaska	Ice Lens Melt-Out	Soil	Soil		Soil exchangeable	0.71107	8e-06		68.6924	-149.203			Low	Reported by Author	179
1592	NS-122.01	USA	Alaska	Gunsight Pit 1	Soil	Soil		Soil exchangeable	0.710627	1.4e-05		69.2663	-148.905			Low	Reported by Author	179
1593	NS-122.02	USA	Alaska	Gunsight Pit 1	Soil	Soil		Soil exchangeable	0.71187	2.2e-05		69.2663	-148.905			Low	Reported by Author	179
1594	NS-122.03	USA	Alaska	Gunsight Pit 1	Soil	Soil		Soil exchangeable	0.711035	2.3e-05		69.2663	-148.905			Low	Reported by Author	179
1595	NS-122.04	USA	Alaska	Gunsight Pit 1	Soil	Soil		Soil exchangeable	0.710836	2.8e-05		69.2663	-148.905			Low	Reported by Author	179
1596	NS-122.05	USA	Alaska	Gunsight Pit 1	Soil	Soil		Soil exchangeable	0.709522	2.3e-05		69.2663	-148.905			Low	Reported by Author	179
1597	NS-122.06	USA	Alaska	Gunsight Pit 1	Soil	Soil		Soil exchangeable	0.709681	1.9e-05		69.2663	-148.905			Low	Reported by Author	179
1598	NS-122.07	USA	Alaska	Gunsight Pit 1	Soil	Soil		Soil exchangeable	0.709076	1.8e-05		69.2663	-148.905			Low	Reported by Author	179
1599	NS-13.13	USA	Alaska	lt2pit	Soil	Soil		Soil exchangeable	0.712156	1.8e-05		68.6412	-149.603			Low	Reported by Author	179
1600	NS-13.14	USA	Alaska	lt2pit	Soil	Soil		Soil exchangeable	0.710465	6.8e-05		68.6412	-149.603			Low	Reported by Author	179
1601	NS-13.15	USA	Alaska	lt2pit	Soil	Soil		Soil exchangeable	0.710055	6e-05		68.6412	-149.603			Low	Reported by Author	179
1602	NS-13.16	USA	Alaska	lt2pit	Soil	Soil		Soil exchangeable	0.709631	4.3e-05		68.6412	-149.603			Low	Reported by Author	179
1603	NS-13.23	USA	Alaska	lt2pit	Soil	Soil		Soil exchangeable	0.709225	5.4e-05		68.6412	-149.603			Low	Reported by Author	179
1604	NS-22.07	USA	Alaska	200 m from Dalton Highway on the Sag 2 glacial surface	Plant	Vegetation	Turf	Plant	0.715349	2.6e-05		68.6445	-149.45			Median	Located using Locality name and Google Earth	179
1605	NS-22.07b	USA	Alaska	200 m from Dalton Highway on the Sag 2 glacial surface	Plant	Vegetation	Moss	Plant	0.716601	2.1e-05		68.6445	-149.45			Median	Located using Locality name and Google Earth	179
1606	NS-22.08	USA	Alaska	Sag 2 pit	Soil	Soil		Soil exchangeable	0.713702	2.7e-05		68.6425	-149.459			Low	Reported by Author	179
1607	NS-22.08 HNO3 leach	USA	Alaska	200 m from Dalton Highway on the Sag 2 glacial surface	Soil	Soil	O horizon	Soil exchangeable	0.713702	2.7e-05		68.6445	-149.45			Median	Located using Locality name and Google Earth	179
1608	NS-22.09	USA	Alaska	Sag 2 pit	Soil	Soil		Soil exchangeable	0.712777	3.1e-05		68.6425	-149.459			Low	Reported by Author	179
1609	NS-22.09 HNO3 leach	USA	Alaska	200 m from Dalton Highway on the Sag 2 glacial surface	Soil	Soil	A horizon	Soil exchangeable	0.712777	3.1e-05		68.6445	-149.45			Median	Located using Locality name and Google Earth	179
1610	NS-22.10	USA	Alaska	Sag 2 pit	Soil	Soil		Soil exchangeable	0.713302	2.3e-05		68.6425	-149.459			Low	Reported by Author	179
1611	NS-22.10 HNO3 leach	USA	Alaska	200 m from Dalton Highway on the Sag 2 glacial surface	Soil	Soil	B horizon	Soil exchangeable	0.713302	2.3e-05		68.6445	-149.45			Median	Located using Locality name and Google Earth	179
1612	NS-22.11	USA	Alaska	Sag 2 pit	Soil	Soil		Soil exchangeable	0.711978	2.8e-05		68.6425	-149.459			Low	Reported by Author	179
1613	NS-22.11 HNO3 leach	USA	Alaska	200 m from Dalton Highway on the Sag 2 glacial surface	Soil	Soil	permafrost	Soil exchangeable	0.711978	2.8e-05		68.6445	-149.45			Median	Located using Locality name and Google Earth	179
1614	NS-22.22	USA	Alaska	200 m from Dalton Highway on the Sag 2 glacial surface	Plant	Vegetation	Willow	Plant	0.713657	1.8e-05		68.6445	-149.45			High	Estimated using Online Source within a wide range	179
1615	NS-22.23	USA	Alaska	200 m from Dalton Highway on the Sag 2 glacial surface	Plant	Vegetation	Birch	Plant	0.713429	2.4e-05		68.6445	-149.45			High	Estimated using Online Source within a wide range	179
1616	NS-22.24	USA	Alaska	200 m from Dalton Highway on the Sag 2 glacial surface	Plant	Vegetation	Ledum	Plant	0.713418	1.7e-05		68.6445	-149.45			High	Estimated using Online Source within a wide range	179
1617	NS-22.25	USA	Alaska	200 m from Dalton Highway on the Sag 2 glacial surface	Plant	Vegetation	Turf	Plant	0.715783	1.9e-05		68.6445	-149.45			High	Estimated using Online Source within a wide range	179
1618	NS-22.26	USA	Alaska	Sag 2 pit b/w pit and road-50 m south of the road	Soil	Soil		Soil exchangeable	0.709937	2.7e-05		68.6554	-149.458			Median	Located using Locality name and Google Earth	179
1619	NS-22.26 HNO3 leach	USA	Alaska	50 m from Dalton Highway on the Sag 2 glacial surface	Soil	Soil	O horizon	Soil exchangeable	0.709937	0.00027		68.6458	-149.451			High	Estimated using Online Source within a wide range	179
1620	NS-22.27	USA	Alaska	Sag 2 pit b/w pit and road-50 m south of the road	Soil	Soil		Soil exchangeable	0.7125	5.4e-05		68.6554	-149.458			Median	Located using Locality name and Google Earth	179
1621	NS-22.27 HNO3 leach	USA	Alaska	50 m from Dalton Highway on the Sag 2 glacial surface	Soil	Soil	A horizon	Soil exchangeable	0.7125	5.4e-05		68.6458	-149.451			High	Estimated using Online Source within a wide range	179
1622	NS-22.30	USA	Alaska	50 m from Dalton Highway on the Sag 2 glacial surface	Plant	Vegetation	Willow	Plant	0.711309	1.5e-05		68.6458	-149.451			High	Estimated using Online Source within a wide range	179
1623	NS-22.31	USA	Alaska	50 m from Dalton Highway on the Sag 2 glacial surface	Plant	Vegetation	Birch	Plant	0.711791	2.2e-05		68.6458	-149.451			High	Estimated using Online Source within a wide range	179
1624	NS-22.32	USA	Alaska	50 m from Dalton Highway on the Sag 2 glacial surface	Plant	Vegetation	Ledum	Plant	0.711569	1.7e-05		68.6458	-149.451			High	Estimated using Online Source within a wide range	179
1625	NS-22.33	USA	Alaska	50 m from Dalton Highway on the Sag 2 glacial surface	Plant	Vegetation	Turf	Plant	0.711571	1.9e-05		68.6458	-149.451			High	Estimated using Online Source within a wide range	179
1626	NS-22.33b	USA	Alaska	50 m from Dalton Highway on the Sag 2 glacial surface	Plant	Vegetation	Moss	Plant	0.712764	1.6e-05		68.6458	-149.451			High	Estimated using Online Source within a wide range	179
1627	NS-22.34	USA	Alaska	250 m from Dalton Highway on the Sag 2 glacial surface	Plant	Vegetation	Willow	Plant	0.713384	2.2e-05		68.6441	-149.45			High	Estimated using Online Source within a wide range	179
1628	NS-22.35	USA	Alaska	250 m from Dalton Highway on the Sag 2 glacial surface	Plant	Vegetation	Moss	Plant	0.714143	2.4e-05		68.6441	-149.45			High	Estimated using Online Source within a wide range	179
1629	NS-22.36	USA	Alaska	250 m from Dalton Highway on the Sag 2 glacial surface	Plant	Vegetation	Sedge	Plant	0.713378	2.6e-05		68.6441	-149.45			High	Estimated using Online Source within a wide range	179
1630	NS-22.37	USA	Alaska	250 m from Dalton Highway on the Sag 2 glacial surface	Plant	Vegetation	Evergreen	Plant	0.714	1.5e-05		68.6441	-149.45			High	Estimated using Online Source within a wide range	179
1631	NS-22.38 (average of 2 reruns)	USA	Alaska	250 m from Dalton Highway on the Sag 2 glacial surface	Plant	Vegetation	Birch	Plant	0.713096	7.78e-06		68.6441	-149.45			High	Estimated using Online Source within a wide range	179
1632	NS-22.39	USA	Alaska	250 m from Dalton Highway on the Sag 2 glacial surface	Plant	Vegetation	Ledum	Plant	0.714125	1.6e-05		68.6441	-149.45			High	Estimated using Online Source within a wide range	179
1633	NS-23A.06	USA	Alaska	Imnavait lower slope pit	Soil	Soil		Soil exchangeable	0.711238	1.4e-05		68.6485	-149.348			High	Estimated using Online Source within a wide range	179
1634	NS-23A.07	USA	Alaska	Imnavait lower slope pit	Soil	Soil		Soil exchangeable	0.711095	1.6e-05		68.6485	-149.348			High	Estimated using Online Source within a wide range	179
1635	NS-23A.08	USA	Alaska	Imnavait lower slope pit	Soil	Soil		Soil exchangeable	0.71072	2.3e-05		68.6485	-149.348			High	Estimated using Online Source within a wide range	179
1636	NS-23A.09	USA	Alaska	Imnavait lower slope pit	Soil	Soil		Soil exchangeable	0.710563	2.7e-05		68.6485	-149.348			High	Estimated using Online Source within a wide range	179
1637	NS-23B.06	USA	Alaska	Imnavait middle slope pit	Soil	Soil		Soil exchangeable	0.711286	1.3e-05		68.6342	-149.334			High	Estimated using Online Source within a wide range	179
1638	NS-23B.07	USA	Alaska	Imnavait middle slope pit	Soil	Soil		Soil exchangeable	0.710052	1.8e-05		68.6342	-149.334			High	Estimated using Online Source within a wide range	179
1639	NS-23B.08	USA	Alaska	Imnavait middle slope pit	Soil	Soil		Soil exchangeable	0.709809	8e-06		68.6342	-149.334			High	Estimated using Online Source within a wide range	179
1640	NS-23C.06	USA	Alaska	Imnavait upper slope pit	Soil	Soil		Soil exchangeable	0.711428	1.5e-05		68.6234	-149.321			High	Estimated using Online Source within a wide range	179
1641	NS-23C.07	USA	Alaska	Imnavait upper slope pit	Soil	Soil		Soil exchangeable	0.710861	1.7e-05		68.6234	-149.321			High	Estimated using Online Source within a wide range	179
1642	NS-23C.08	USA	Alaska	Imnavait upper slope pit	Soil	Soil		Soil exchangeable	0.710447	1e-05		68.6234	-149.321			High	Estimated using Online Source within a wide range	179
1643	NS-23D.07	USA	Alaska	Imnavait crest pit	Soil	Soil		Soil exchangeable	0.709935	1.2e-05		68.6205	-149.308			Low	Reported by Author	179
1644	NS-23D.08	USA	Alaska	Imnavait crest pit	Soil	Soil		Soil exchangeable	0.709478	1e-05		68.6205	-149.308			Low	Reported by Author	179
1645	NS-23D.09	USA	Alaska	Imnavait crest pit	Soil	Soil		Soil exchangeable	0.708874	1.6e-05		68.6205	-149.308			Low	Reported by Author	179
1646	NS-23D.10	USA	Alaska	Imnavait crest pit	Soil	Soil		Soil exchangeable	0.708737	2.1e-05		68.6205	-149.308			Low	Reported by Author	179
1647	NS-28.07	USA	Alaska	lt3 Pit	Soil	Soil		Soil exchangeable	0.717712	1.4e-05		68.4978	-149.483			Low	Reported by Author	179
1648	NS-28.08	USA	Alaska	lt3 Pit	Soil	Soil		Soil exchangeable	0.71396	1.4e-05		68.4978	-149.483			Low	Reported by Author	179
1649	NS-28.09	USA	Alaska	lt3 Pit	Soil	Soil		Soil exchangeable	0.716672	2.1e-05		68.4978	-149.483			Low	Reported by Author	179
1650	NS-28.10	USA	Alaska	lt3 Pit	Soil	Soil		Soil exchangeable	0.713674	1.6e-05		68.4978	-149.483			Low	Reported by Author	179
1651	NS-29.01	USA	Alaska	Imnavait bedrock pit	Soil	Soil		Soil exchangeable	0.707821	9e-06		68.6187	-149.316			High	Estimated using Online Source within a wide range	179
1652	NS-37.06	USA	Alaska	Acidic vegetation pit on lt2 surface	Soil	Soil		Soil exchangeable	0.71605	2.6e-05		68.6413	-149.629			Low	Reported by Author	179
1653	NS-37.07	USA	Alaska	Acidic vegetation pit on lt2 surface	Soil	Soil		Soil exchangeable	0.710876	1.5e-05		68.6413	-149.629			Low	Reported by Author	179
1654	NS-37.08	USA	Alaska	Acidic vegetation pit on lt2 surface	Soil	Soil		Soil exchangeable	0.711492	2.6e-05		68.6413	-149.629			Low	Reported by Author	179
1655	NS-38.08	USA	Alaska	Non-acidic vegetation pit on lt2 surface	Soil	Soil		Soil exchangeable	0.711661	1.6e-05		68.6414	-149.628			Low	Reported by Author	179
1656	NS-38.09	USA	Alaska	Non-acidic vegetation pit on lt2 surface	Soil	Soil		Soil exchangeable	0.710095	1.2e-05		68.6414	-149.628			Low	Reported by Author	179
1657	NS-38.10	USA	Alaska	Non-acidic vegetation pit on lt2 surface	Soil	Soil		Soil exchangeable	0.709931	1e-05		68.6414	-149.628			Low	Reported by Author	179
1658	NS-47.03	USA	Alaska	Sag 2 E5 10 m from road	Soil	Soil		Soil exchangeable	0.712191	1.7e-05		68.6425	-149.459			Low	Reported by Author	179
1659	NS-47.03 HNO3 leach	USA	Alaska	10 m from Dalton Highway on the Sag 2 glacial surface	Soil	Soil	O horizon	Soil exchangeable	0.712191	1.7e-05		68.6461	-149.452			Median	Located using Locality name and Google Earth	179
1660	NS-47.04	USA	Alaska	Sag2 E5 10 m from road	Soil	Soil		Soil exchangeable	0.712197	2.4e-05		68.6425	-149.459			Low	Reported by Author	179
1661	NS-47.04 HNO3 leach	USA	Alaska	10 m from Dalton Highway on the Sag 2 glacial surface	Soil	Soil	A horizon	Soil exchangeable	0.712197	2.4e-05		68.6461	-149.452			Median	Located using Locality name and Google Earth	179
1662	NS-47.05	USA	Alaska	10 m from Dalton Highway on the Sag 2 glacial surface	Plant	Vegetation	Turf	Plant	0.714152	1.8e-05		68.6461	-149.452			Median	Located using Locality name and Google Earth	179
1663	NS-47.06	USA	Alaska	10 m from Dalton Highway on the Sag 2 glacial surface	Plant	Vegetation	Willow	Plant	0.712611	1.7e-05		68.6461	-149.452			Median	Located using Locality name and Google Earth	179
1664	NS-47.07	USA	Alaska	10 m from Dalton Highway on the Sag 2 glacial surface	Plant	Vegetation	Ledum	Plant	0.711284	2.4e-05		68.6461	-149.452			Median	Located using Locality name and Google Earth	179
1665	NS-47.08	USA	Alaska	10 m from Dalton Highway on the Sag 2 glacial surface	Plant	Vegetation	Reticulata	Plant	0.710968	1.5e-05		68.6461	-149.452			Median	Located using Locality name and Google Earth	179
1666	NS-48.01	USA	Alaska	middle of Dalton Highway, mile 287	Soil	Soil		Soil exchangeable	0.708407	2.6e-05		68.6425	-149.459			Low	Reported by Author	179
1671	M5A	Peru	Mariscal Nieto	Moquegua	Mammals	Rodent	Guinea Pig	Bone	0.706184			-17.2	-70.9333			High	Estimated using Online Source within a wide range	192
1672	M9A	Peru	Mariscal Nieto	Moquegua	Mammals	Rodent	Guinea Pig	Bone	0.706452			-17.2	-70.9333			High	Estimated using Online Source within a wide range	192
1673	M14A	Peru	Mariscal Nieto	Moquegua	Mammals	Rodent	Guinea Pig	Bone	0.706121			-17.2	-70.9333			High	Estimated using Online Source within a wide range	192
1674	QT6-18	Chile	Andes mountains	San Pedro de Atacama	Mammals	Rodent	Mouse	Bone	0.707659			22.9167	-68.2			High	Estimated using Online Source within a wide range	192
1675	SPA1	Chile	Andes mountains	San Pedro de Atacama	Mammals	Rodent	Guinea Pig	Bone	0.707511			22.9167	-68.2			High	Estimated using Online Source within a wide range	192
1676	Ch1A	Bolivia	Titicaca Basin	Chiripa	Mammals	Rodent	Guinea Pig	Bone	0.709291			15.75	-69.4167			High	Estimated using Online Source within a wide range	192
1677	T1A	Bolivia	Titicaca Basin	Tiwanaku	Mammals	Rodent	Guinea Pig	Bone	0.709368			-16.5547	-68.6733			High	Estimated using Online Source within a wide range	192
1678	L2A	Bolivia	Titicaca Basin	Lukurmata	Mammals	Rodent	Guinea Pig	Bone	0.710561			15.75	-69.4167			High	Estimated using Online Source within a wide range	192
1679	M5A	Peru	Mariscal Nieto	Moquegua	Mammals	Rodent	Guinea Pig	Bone	0.706184			-17.2	-70.9333			High	Estimated using Online Source within a wide range	193
1680	M9A	Peru	Mariscal Nieto	Moquegua	Mammals	Rodent	Guinea Pig	Bone	0.706452			-17.2	-70.9333			High	Estimated using Online Source within a wide range	193
1681	M14A	Peru	Mariscal Nieto	Moquegua	Mammals	Rodent	Guinea Pig	Bone	0.706121			-17.2	-70.9333			High	Estimated using Online Source within a wide range	193
1682	T1A	Bolivia	Tiwanaku Municipality	Tiwanaku	Mammals	Rodent	Guinea Pig	Bone	0.709368			-16.5547	-68.6733			High	Estimated using Online Source within a wide range	193
1683	L2A	Bolivia	Tiwanaku Municipality	Tiwanaku	Mammals	Rodent	Guinea Pig	Bone	0.710561			-16.5547	-68.6733			High	Estimated using Online Source within a wide range	193
1684	Ch1A	Bolivia	Lake Titicaca	Chiripa	Mammals	Rodent	Guinea Pig	Bone	0.709291			-16.4778	-68.8317			High	Estimated using Online Source within a wide range	193
1685	MOQ-5A	Peru	Mariscal Nieto	Moquegua	Mammals	Rodent	Guinea Pig	Bone	0.706184			-17.2	-70.9333			High	Estimated using Online Source within a wide range	194
1686	MOQ-9A	Peru	Mariscal Nieto	Moquegua	Mammals	Rodent	Guinea Pig	Bone	0.706452			-17.2	-70.9333			High	Estimated using Online Source within a wide range	194
1687	MOQ-14A	Peru	Mariscal Nieto	Moquegua	Mammals	Rodent	Guinea Pig	Bone	0.706121			-17.2	-70.9333			High	Estimated using Online Source within a wide range	194
1688	TIW-5A	Bolivia	Titicaca Basin	Achuta	Mammals	Rodent	Guinea Pig	Bone	0.709877			-16.5333	-68.7167			High	Estimated using Online Source within a wide range	194
1689	TIW-6A	Bolivia	Titicaca Basin	Achuta	Mammals	Rodent	Guinea Pig	Bone	0.709304			-16.5333	-68.7167			High	Estimated using Online Source within a wide range	194
1690	CHIR-1A	Bolivia	Titicaca Basin	Iwawe	Mammals	Rodent	Guinea Pig	Bone	0.709291			-16.5	-68.8			Very High	Estimated using Coarse Map and Google Earth	194
1691	LKM-2A	Bolivia	Titicaca Basin	Kirawi	Mammals	Rodent	Guinea Pig	Bone	0.710561			-16.5	-68.2			Very High	Estimated using Coarse Map and Google Earth	194
1692	TIW-1A	Bolivia	Titicaca Basin	Tiwanaku	Mammals	Rodent	Guinea Pig	Bone	0.709368			-16.5547	-68.6733			High	Estimated using Online Source within a wide range	194
1693	TIW-7	Bolivia	Titicaca Basin	Tiwanaku	Mammals	Rodent	Guinea Pig	Bone	0.709545			-16.5547	-68.6733			High	Estimated using Online Source within a wide range	194
1694	TIW-3A	Bolivia	Titicaca Basin	Yanarico	Mammals	Rodent	Guinea Pig	Bone	0.709562			-16.5	-68.8			Very High	Estimated using Coarse Map and Google Earth	194
1695	CHB-11804	Peru	Pacific Ocean	Chiribaya Baja	Mammals	Rodent	Guinea Pig	Bone	0.707891			-17.6233	-71.2806			High	Estimated using Online Source within a wide range	195
1696	CHB-13176	Peru	Pacific Ocean	Chiribaya Baja	Mammals	Rodent	Guinea Pig	Bone	0.706719			-17.6233	-71.2806			High	Estimated using Online Source within a wide range	195
1697	I11A	Peru	Moquegua	Ilo	Mammals	Rodent	Guinea Pig	Bone	0.706709			-17.2	-70.9333			High	Estimated using Online Source within a wide range	195
1698	I3B	Peru	Moquegua	Ilo	Mammals	Rodent	Guinea Pig	Bone	0.706682			-17.2	-70.9333			High	Estimated using Online Source within a wide range	195
1699		Netherlands		Boxmeer	Mammals	Rodent	Rodent	Teeth	0.70795			51.65	5.95			Low	Reported by Author	197
1700		Netherlands		Boxmeer	Mammals	Rodent	Rodent	Teeth	0.70857			51.65	5.95			Low	Reported by Author	197
1705		Netherlands		Alkmaar	Mammals	Rodent	Rodent	Teeth	0.70915			52.63	4.74			Low	Reported by Author	197
1708		Netherlands		Alkmaar	Mammals	Rodent	Rodent	Teeth	0.70934			52.63	4.74			Low	Reported by Author	197
1710		Netherlands		Naaldwijk	Mammals	Rodent	Rodent	Teeth	0.70894			51.99	4.21			Low	Reported by Author	197
1711		Netherlands		Naaldwijk	Mammals	Rodent	Rodent	Teeth	0.70897			51.99	4.21			Low	Reported by Author	197
1712		Netherlands		Naaldwijk	Mammals	Rodent	Rodent	Teeth	0.70898			51.99	4.21			Low	Reported by Author	197
1713		Netherlands		Achlum	Mammals	Rodent	Rodent	Teeth	0.70904			53.15	5.48			Low	Reported by Author	197
1714		Netherlands		Achlum	Mammals	Rodent	Rodent	Teeth	0.70906			53.15	5.48			Low	Reported by Author	197
1715		Netherlands		Achlum	Mammals	Rodent	Rodent	Teeth	0.70906			53.15	5.48			Low	Reported by Author	197
1716		Netherlands		Achlum	Mammals	Rodent	Rodent	Teeth	0.70907			53.15	5.48			Low	Reported by Author	197
1717		Netherlands		Achlum	Mammals	Rodent	Rodent	Teeth	0.70911			53.15	5.48			Low	Reported by Author	197
1718		Netherlands		Achlum	Mammals	Rodent	Rodent	Teeth	0.70913			53.15	5.48			Low	Reported by Author	197
1719		Netherlands		Firdgum	Mammals	Rodent	Rodent	Teeth	0.70891			53.25	5.56			Low	Reported by Author	197
1724		Netherlands		Jelsum	Mammals	Rodent	Rodent	Teeth	0.70906			53.23	5.78			Low	Reported by Author	197
1738		Netherlands		Beuningen	Mammals	Rodent	Rodent	Teeth	0.70885			51.86	5.77			Low	Reported by Author	197
1740		Netherlands		Culemborg	Mammals	Rodent	Rodent	Teeth	0.70902			51.96	5.24			Low	Reported by Author	197
1741		Netherlands		Culemborg	Mammals	Rodent	Rodent	Teeth	0.70906			51.96	5.24			Low	Reported by Author	197
1742		Netherlands		Culemborg	Mammals	Rodent	Rodent	Teeth	0.70909			51.96	5.24			Low	Reported by Author	197
1743		Netherlands		Lent	Mammals	Rodent	Rodent	Teeth	0.70884			51.86	5.86			Low	Reported by Author	197
1744		Netherlands		Meteren	Mammals	Rodent	Rodent	Teeth	0.7089			51.88	5.29			Low	Reported by Author	197
1746		Netherlands		Tiel	Mammals	Rodent	Rodent	Teeth	0.70888			51.89	5.43			Low	Reported by Author	197
1747		Netherlands		IJsselstein	Mammals	Rodent	Rodent	Teeth	0.70923			52.02	0.5			Low	Reported by Author	197
1748		Netherlands		Gorinchem	Mammals	Rodent	Rodent	Teeth	0.70886			51.84	4.98			Low	Reported by Author	197
1749		Netherlands		Gorinchem	Mammals	Rodent	Rodent	Teeth	0.70891			51.84	4.98			Low	Reported by Author	197
1750		Netherlands		Gorinchem	Mammals	Rodent	Rodent	Teeth	0.70894			51.84	4.98			Low	Reported by Author	197
1758		Netherlands		Oegstgeest	Mammals	Rodent	Rodent	Teeth	0.70909			52.18	4.47			Low	Reported by Author	197
1764		Netherlands		Valkenburg	Mammals	Rodent	Rodent	Teeth	0.70873			52.18	4.43			Low	Reported by Author	197
1765		Netherlands		Valkenburg	Mammals	Rodent	Rodent	Teeth	0.70891			52.18	4.43			Low	Reported by Author	197
1766		Netherlands		Valkenburg	Mammals	Rodent	Rodent	Teeth	0.70898			52.18	4.43			Low	Reported by Author	197
1767		Netherlands		Valkenburg	Mammals	Rodent	Rodent	Teeth	0.70907			52.18	4.43			Low	Reported by Author	197
1768		Netherlands		Valkenburg	Mammals	Rodent	Rodent	Teeth	0.70908			52.18	4.43			Low	Reported by Author	197
1770		Netherlands		Vlissingen	Mammals	Rodent	Rodent	Teeth	0.70903			51.45	3.57			Low	Reported by Author	197
1771		Netherlands		Vlissingen	Mammals	Rodent	Rodent	Teeth	0.7091			51.45	3.57			Low	Reported by Author	197
1773		Netherlands		Delft	Mammals	Rodent	Rodent	Teeth	0.70889			52.01	4.36			Low	Reported by Author	197
1776		Netherlands		Delft	Mammals	Rodent	Rodent	Teeth	0.70899			52.01	4.36			Low	Reported by Author	197
1777		Netherlands		Delft	Mammals	Rodent	Rodent	Teeth	0.70905			52.01	4.36			Low	Reported by Author	197
1778		Netherlands		Delft	Mammals	Rodent	Rodent	Teeth	0.70906			52.01	4.36			Low	Reported by Author	197
1779		Netherlands		Delft	Mammals	Rodent	Rodent	Teeth	0.70906			52.01	4.36			Low	Reported by Author	197
1780		Netherlands		Delft	Mammals	Rodent	Rodent	Teeth	0.70911			52.01	4.36			Low	Reported by Author	197
1781		Netherlands		Delft	Mammals	Rodent	Rodent	Teeth	0.7092			52.01	4.36			Low	Reported by Author	197
1782		Netherlands		Delft	Mammals	Rodent	Rodent	Teeth	0.7092			52.01	4.36			Low	Reported by Author	197
1783		Netherlands		Rijswijk	Mammals	Rodent	Rodent	Teeth	0.70897			52.04	4.32			Low	Reported by Author	197
1784		Netherlands		Rijswijk	Mammals	Rodent	Rodent	Teeth	0.70899			52.04	4.32			Low	Reported by Author	197
1785		Netherlands		Rijswijk	Mammals	Rodent	Rodent	Teeth	0.709			52.04	4.32			Low	Reported by Author	197
1786		Netherlands		Rijswijk	Mammals	Rodent	Rodent	Teeth	0.709			52.04	4.32			Low	Reported by Author	197
1787		Netherlands		Rijswijk	Mammals	Rodent	Rodent	Teeth	0.709			52.04	4.32			Low	Reported by Author	197
1788		Netherlands		Rijswijk	Mammals	Rodent	Rodent	Teeth	0.70901			52.04	4.32			Low	Reported by Author	197
1789		Netherlands		Rijswijk	Mammals	Rodent	Rodent	Teeth	0.70903			52.04	4.32			Low	Reported by Author	197
1790		Netherlands		Rijswijk	Mammals	Rodent	Rodent	Teeth	0.70909			52.04	4.32			Low	Reported by Author	197
1791		Netherlands		Rijswijk	Mammals	Rodent	Rodent	Teeth	0.70914			52.04	4.32			Low	Reported by Author	197
1792		Netherlands		Amsterdam	Mammals	Rodent	Rodent	Teeth	0.70925			52.37	4.9			Low	Reported by Author	197
1793		Netherlands		Amsterdam	Mammals	Rodent	Rodent	Teeth	0.70926			52.37	4.9			Low	Reported by Author	197
1794		Netherlands		Amsterdam	Mammals	Rodent	Rodent	Teeth	0.70932			52.37	4.9			Low	Reported by Author	197
1795		Netherlands		Amsterdam	Mammals	Rodent	Rodent	Teeth	0.70975			52.37	4.9			Low	Reported by Author	197
1796		Netherlands		Breda	Mammals	Rodent	Rodent	Teeth	0.7091			51.59	4.78			Low	Reported by Author	197
1797		Netherlands		Breda	Mammals	Rodent	Rodent	Teeth	0.70917			51.59	4.78			Low	Reported by Author	197
1798		Netherlands		Breda	Mammals	Rodent	Rodent	Teeth	0.70919			51.59	4.78			Low	Reported by Author	197
1799		Netherlands		Breda	Mammals	Rodent	Rodent	Teeth	0.70932			51.59	4.78			Low	Reported by Author	197
1800		Netherlands		Breda	Mammals	Rodent	Rodent	Teeth	0.70935			51.59	4.78			Low	Reported by Author	197
1801		Netherlands		Breda	Mammals	Rodent	Rodent	Teeth	0.70944			51.59	4.78			Low	Reported by Author	197
1802		Netherlands		Breda	Mammals	Rodent	Rodent	Teeth	0.70945			51.59	4.78			Low	Reported by Author	197
1803		Netherlands		Breda	Mammals	Rodent	Rodent	Teeth	0.73405			51.59	4.78			Low	Reported by Author	197
1807		Netherlands		Amersfoort	Mammals	Rodent	Rodent	Teeth	0.70944			52.16	5.39			Low	Reported by Author	197
1809		Netherlands		‘s-Hertogenbosch	Mammals	Rodent	Rodent	Teeth	0.70989			51.7	5.32			Low	Reported by Author	197
1810		Netherlands		‘s-Hertogenbosch	Mammals	Rodent	Rodent	Teeth	0.71024			51.7	5.32			Low	Reported by Author	197
1811		Netherlands		‘s-Hertogenbosch	Mammals	Rodent	Rodent	Teeth	0.71039			51.7	5.32			Low	Reported by Author	197
1812		Netherlands		‘s-Hertogenbosch	Mammals	Rodent	Rodent	Teeth	0.71052			51.7	5.32			Low	Reported by Author	197
1813		Netherlands		Eindhoven	Mammals	Rodent	Rodent	Teeth	0.70984			51.44	5.47			Low	Reported by Author	197
1814		Netherlands		Eindhoven	Mammals	Rodent	Rodent	Teeth	0.70986			51.44	5.47			Low	Reported by Author	197
1815		Netherlands		Eindhoven	Mammals	Rodent	Rodent	Teeth	0.70991			51.44	5.47			Low	Reported by Author	197
1816		Netherlands		Eindhoven	Mammals	Rodent	Rodent	Teeth	0.70998			51.44	5.47			Low	Reported by Author	197
1817		Netherlands		Eindhoven	Mammals	Rodent	Rodent	Teeth	0.71003			51.44	5.47			Low	Reported by Author	197
1818		Netherlands		Sint-Oedenrode	Mammals	Rodent	Rodent	Teeth	0.7097			51.57	5.46			Low	Reported by Author	197
1827		Netherlands		Borgharen	Mammals	Rodent	Rodent	Teeth	0.71054			50.88	5.69			Low	Reported by Author	197
1828		Netherlands		Borgharen	Mammals	Rodent	Rodent	Teeth	0.71059			50.88	5.69			Low	Reported by Author	197
1829		Netherlands		Borgharen	Mammals	Rodent	Rodent	Teeth	0.71062			50.88	5.69			Low	Reported by Author	197
1830		Netherlands		Borgharen	Mammals	Rodent	Rodent	Teeth	0.71067			50.88	5.69			Low	Reported by Author	197
1831		Netherlands		Borgharen	Mammals	Rodent	Rodent	Teeth	0.71068			50.88	5.69			Low	Reported by Author	197
1832		Netherlands		Borgharen	Mammals	Rodent	Rodent	Teeth	0.71074			50.88	5.69			Low	Reported by Author	197
1833		Netherlands		Borgharen	Mammals	Rodent	Rodent	Teeth	0.71074			50.88	5.69			Low	Reported by Author	197
1834		Netherlands		Borgharen	Mammals	Rodent	Rodent	Teeth	0.71081			50.88	5.69			Low	Reported by Author	197
1835		Netherlands		Borgharen	Mammals	Rodent	Rodent	Teeth	0.71093			50.88	5.69			Low	Reported by Author	197
1836		Netherlands		Borgharen	Mammals	Rodent	Rodent	Teeth	0.71101			50.88	5.69			Low	Reported by Author	197
1837		Netherlands		Borgharen	Mammals	Rodent	Rodent	Teeth	0.71102			50.88	5.69			Low	Reported by Author	197
1839		Netherlands		Borgharen	Mammals	Rodent	Rodent	Teeth	0.71102			50.88	5.69			Low	Reported by Author	197
1841		Netherlands		Borgharen	Mammals	Rodent	Rodent	Teeth	0.71117			50.88	5.69			Low	Reported by Author	197
1846		Belize			Mammals	rodent	peccary	Teeth	0.70554			14.84	-89.15			High		198
1847		Belize			Mammals	rodent	peccary	Teeth	0.70576			14.84	-89.15			High		198
1848		Belize			Mammals	Rodent	Paca	Teeth	0.70632			14.84	-89.15			High		198
1849		Anguilla	Antilles	Shoal Bay East	Mammals	Rodent	Rodent	Teeth	0.70914	5e-06	1e-05	18.25	-63.03			High	Estimated using Online Source within a wide range	201
1850		Anguilla	Antilles	Shoal Bay East	Mammals	Rodent	Rodent	Teeth	0.70915	1e-05	2e-05	18.25	-63.03			High	Estimated using Online Source within a wide range	201
1851		Anguilla	Antilles	Shoal Bay East	Mammals	Rodent	Rodent	Teeth	0.70916	5e-06	1e-05	18.25	-63.03			High	Estimated using Online Source within a wide range	201
1852		Anguilla	Antilles	Sandy Ground	Mammals	Rodent	Rodent	Teeth	0.70872	5e-06	1e-05	18.2	-63.09			High	Estimated using Online Source within a wide range	201
1853		Anguilla	Antilles	Sandy Ground	Mammals	Rodent	Rodent	Teeth	0.70878	1e-05	2e-05	18.2	-63.09			High	Estimated using Online Source within a wide range	201
1854		Anguilla	Antilles	Sandy Ground	Mammals	Rodent	Rodent	Teeth	0.70907	5e-06	1e-05	18.2	-63.09			High	Estimated using Online Source within a wide range	201
1855		Anguilla	Antilles	Sandy Ground	Mammals	Rodent	Rodent	Teeth	0.70908	5e-06	1e-05	18.2	-63.09			High	Estimated using Online Source within a wide range	201
1856		Anguilla	Antilles	Governor's Office	Plant			Plant	0.70908	5e-06	1e-05	18.21	-63.07			Low	Reported by Author	201
1857		Anguilla	Antilles	Lower South Hill	Plant			Plant	0.70922	5e-06	1e-05	18.19	-63.09			Low	Reported by Author	201
1858		Anguilla	Antilles	Sandy Hill	Plant			Plant	0.70905	5e-06	1e-05	18.22	-63.01			Low	Reported by Author	201
1859		Anguilla	Antilles	Shoal Bay East	Plant			Plant	0.70925	5e-06	1e-05	18.25	-63.05			Low	Reported by Author	201
1860		Anguilla	Antilles	Windward Point	Plant			Plant	0.70917	5e-06	1e-05	18.26	-63.98			Low	Reported by Author	201
1861		Antigua	Antilles	Brook Site	Mammals	Rodent	Rodent	Teeth	0.70886	1.5e-05	3e-05	17.07	-61.7			High	Estimated using Online Source within a wide range	201
1862		Antigua	Antilles	Golden Grove	Plant			Plant	0.70834	5e-06	1e-05	17.1	-61.84			Low	Reported by Author	201
1863		Antigua	Antilles	Lyons Estate	Plant			Plant	0.70831	5e-06	1e-05	17.06	-61.73			Low	Reported by Author	201
1864		Antigua	Antilles	Mill Reef	Mammals	Rodent	Rodent	Teeth	0.70851	5e-06	1e-05	17.04	-61.69			High	Estimated using Online Source within a wide range	201
1865		Antigua	Antilles	Mill Reef	Mammals	Rodent	Rodent	Teeth	0.70853	5e-06	1e-05	17.04	-61.69			High	Estimated using Online Source within a wide range	201
1866		Antigua	Antilles	Mill Reef	Mammals	Rodent	Rodent	Teeth	0.70868	5e-06	1e-05	17.04	-61.69			High	Estimated using Online Source within a wide range	201
1867		Antigua	Antilles	Morris Bay	Plant			Plant	0.70789	5e-06	1e-05	17.02	-61.84			Low	Reported by Author	201
1870		Antigua	Antilles	Piccadilly	Plant			Plant	0.70775	5e-06	1e-05	17.03	-61.75			Low	Reported by Author	201
1871		Antigua	Antilles	Dow's Hill	Plant			Plant	0.70902	5e-06	1e-05	17.01	-61.76			Low	Reported by Author	201
1873		Antigua	Antilles	Stadium	Plant			Plant	0.70848	5e-06	1e-05	17.1	-61.78			Low	Reported by Author	201
1874		Aruba	Antilles	Arikok	Plant			Plant	0.70861	5e-06	1e-05	12.49	-69.95			Low	Reported by Author	201
1875		Aruba	Antilles	Boca Grandi	Plant			Plant	0.7091	5e-06	1e-05	12.44	-69.88			Low	Reported by Author	201
1876		Aruba	Antilles	Malmok	Plant			Plant	0.70913	5e-06	1e-05	12.59	-70.05			Low	Reported by Author	201
1877		Aruba	Antilles	Santa Cruz	Plant			Plant	0.70772	5e-06	1e-05	12.51	-69.99			Low	Reported by Author	201
1878		Aruba	Antilles	Tanki Flip	Plant			Plant	0.70764	5e-06	1e-05	12.55	-70.03			Low	Reported by Author	201
1880		Barbuda	Antilles	Cay Club Road	Plant			Plant	0.70912	5e-06	1e-05	17.57	-61.78			Low	Reported by Author	201
1881		Barbuda	Antilles	Gunshop Hill	Plant			Plant	0.70928	5e-06	1e-05	17.67	-61.77			Low	Reported by Author	201
1884		Barbuda	Antilles	Sandy Ground	Plant			Plant	0.70915	5e-06	1e-05	17.6	-61.83			Low	Reported by Author	201
1885		Barbuda	Antilles	Sea View	Plant			Plant	0.70915	5e-06	1e-05	17.68	-61.78			Low	Reported by Author	201
1888		Barbuda	Antilles	Two Foot Bay	Plant			Plant	0.70922	5e-06	1e-05	17.67	-61.77			Low	Reported by Author	201
1889		France	Guadeloupe	La Cath¨¦drale	Mammals	Rodent	Rodent	Teeth	0.70567	5e-06	1e-05	16.05	-61.76			High	Estimated using Online Source within a wide range	201
1890		France	Guadeloupe	La Cath¨¦drale	Mammals	Rodent	Rodent	Teeth	0.70612	1.5e-05	3e-05	16.05	-61.76			High	Estimated using Online Source within a wide range	201
1891		France	Guadeloupe	La Cath¨¦drale	Mammals	Rodent	Rodent	Teeth	0.70661	1e-05	2e-05	16.05	-61.76			High	Estimated using Online Source within a wide range	201
1892		France	Guadeloupe	La Cath¨¦drale	Mammals	Rodent	Rodent	Teeth	0.70682	1.5e-05	3e-05	16.05	-61.76			High	Estimated using Online Source within a wide range	201
1893		France	Guadeloupe	La Cath¨¦drale	Mammals	Rodent	Rodent	Teeth	0.707	5e-06	1e-05	16.05	-61.76			High	Estimated using Online Source within a wide range	201
1894		France	Guadeloupe	Grandes Rivieres	Plant			Plant	0.70872	5e-06	1e-05	16.05	-61.57			High	Estimated using Online Source within a wide range	201
1895		France	Guadeloupe	St. Claude	Plant			Plant	0.70553	5e-06	1e-05	16.05	-61.7			High	Estimated using Online Source within a wide range	201
1896		France	Guadeloupe	Travers¨¦e Nord	Plant			Plant	0.7048	5e-06	1e-05	16.05	-61.78			High	Estimated using Online Source within a wide range	201
1897		France	Guadeloupe	Trois-Rivi¨¨res	Plant			Plant	0.70776	5e-06	1e-05	16.05	-61.65			High	Estimated using Online Source within a wide range	201
1898		France	Guadeloupe	Val d¡¯ Orge	Plant			Plant	0.70727	5e-06	1e-05	16.05	-61.75			High	Estimated using Online Source within a wide range	201
1899		Bonaire	Antilles	Karpata	Plant			Plant	0.70806	5e-06	1e-05	12.24	-68.35			Low	Reported by Author	201
1900		Bonaire	Antilles	Lagoen Hill	Plant			Plant	0.70852	5e-06	1e-05	12.17	-68.23			Low	Reported by Author	201
1901		Bonaire	Antilles	San Jose	Plant			Plant	0.70915	5e-06	1e-05	12.14	-68.26			Low	Reported by Author	201
1902		Bonaire	Antilles	Seru Largu	Plant			Plant	0.70842	5e-06	1e-05	12.19	-68.26			Low	Reported by Author	201
1903		Bonaire	Antilles	Washington Park	Plant			Plant	0.70905	5e-06	1e-05	12.27	-68.34			Low	Reported by Author	201
1905		Cuba		El Chorro de Ma¨ªta	Mammals	Rodent	Rodent	Teeth	0.70796	5e-06	1e-05	21.09	-75.74			High	Estimated using Online Source within a wide range	201
1906		Cuba		El Chorro de Ma¨ªta	Mammals	Rodent	Rodent	Teeth	0.70822	5e-06	1e-05	21.09	-75.74			High	Estimated using Online Source within a wide range	201
1907		Cuba		El Chorro de Ma¨ªta	Mammals	Rodent	Rodent	Teeth	0.70868	5e-06	1e-05	21.09	-75.74			High	Estimated using Online Source within a wide range	201
1912		Cuba		La Juba	Mammals	Rodent	Rodent	Teeth	0.70595	5e-06	1e-05	21.12	-76.6			High	Estimated using Online Source within a wide range	201
1913		Cuba		Los Buchillones	Mammals	Rodent	Rodent	Teeth	0.7083	5e-06	1e-05	22.14	-78.31			High	Estimated using Online Source within a wide range	201
1915		Cuba		Potre?o del Mango	Mammals	Rodent	Rodent	Teeth	0.70728	5e-06	1e-05	21.03	-75.77			High	Estimated using Online Source within a wide range	201
1918		Curacao	Antilles	San Juan	Plant			Plant	0.70808	5e-06	1e-05	12.26	-69.09			Low	Reported by Author	201
1920		Curacao	Antilles	Santa Barbara	Plant			Plant	0.70898	5e-06	1e-05	12.07	-68.84			Low	Reported by Author	201
1922		Curacao	Antilles	St. Joris Baai	Plant			Plant	0.70803	5e-06	1e-05	12.13	-68.82			Low	Reported by Author	201
1924		Curacao	Antilles	St. Christoffel Park	Plant			Plant	0.70914	5e-06	1e-05	12.36	-69.09			Low	Reported by Author	201
1926		Curacao	Antilles	St. Michielsberg	Plant			Plant	0.70892	5e-06	1e-05	12.15	-68.99			Low	Reported by Author	201
1929		Dom. Rep.		Punta Macao	Mammals	Rodent	Rodent	Plant	0.70907	1.5e-05	3e-05	18.78	-68.54			High	Estimated using Online Source within a wide range	201
1931		Dom. Rep.		Punta Rucia	Plant			Plant	0.70821	5e-06	1e-05	19.82	-70.81			High	Estimated using Online Source within a wide range	201
1935		Guadeloupe	Antilles	Anse ¨¤ la Gourde	Mammals	Rodent	Rodent	Teeth	0.70913	5e-06	1e-05	16.26	-61.21			High	Estimated using Online Source within a wide range	201
1936		Guadeloupe	Antilles	Anse ¨¤ la Gourde	Mammals	Rodent	Rodent	Teeth	0.70915	5e-06	1e-05	16.26	-61.21			High	Estimated using Online Source within a wide range	201
1937		Guadeloupe	Antilles	Anse ¨¤ la Gourde	Mammals	Rodent	Rodent	Teeth	0.70921	5e-06	1e-05	16.26	-61.21			High	Estimated using Online Source within a wide range	201
1938		Guadeloupe	Antilles	Anse ¨¤ la Gourde	Mammals	Rodent	Rodent	Teeth	0.70921	5e-06	1e-05	16.26	-61.21			High	Estimated using Online Source within a wide range	201
1939		Guadeloupe	Antilles	Anse ¨¤ l'Eau	Mammals	Rodent	Rodent	Teeth	0.7091	5e-06	1e-05	16.36	-61.39			High	Estimated using Online Source within a wide range	201
1940		Guadeloupe	Antilles	Anse ¨¤ l'Eau	Mammals	Rodent	Rodent	Teeth	0.70911	5e-06	1e-05	16.36	-61.39			High	Estimated using Online Source within a wide range	201
1941		Guadeloupe	Antilles	Anse ¨¤ l'Eau	Mammals	Rodent	Rodent	Teeth	0.70913	5e-06	1e-05	16.36	-61.39			High	Estimated using Online Source within a wide range	201
1942		Guadeloupe	Antilles	Anse ¨¤ l'Eau	Mammals	Rodent	Rodent	Teeth	0.70914	5e-06	1e-05	16.36	-61.39			High	Estimated using Online Source within a wide range	201
1943		Guadeloupe	Antilles	Pointe du Helleux	Mammals	Rodent	Rodent	Teeth	0.70914	5e-06	1e-05	16.33	-61.3			High	Estimated using Online Source within a wide range	201
1944		Guadeloupe	Antilles	Pointe du Helleux	Mammals	Rodent	Rodent	Teeth	0.70921	5e-06	1e-05	16.33	-61.3			High	Estimated using Online Source within a wide range	201
1945		Grenada		Abandoned Airport	Plant			Plant	0.70682	5e-06	1e-05	12.14	-61.62			Low	Reported by Author	201
1946		Grenada		Constantine	Plant			Plant	0.7074	5e-06	1e-05	12.08	-61.73			Low	Reported by Author	201
1947		Grenada		Mt. Alexander	Plant			Plant	0.70622	5e-06	1e-05	12.23	-61.66			Low	Reported by Author	201
1948		Grenada		Rosemont	Plant			Plant	0.70673	5e-06	1e-05	12.16	-61.72			Low	Reported by Author	201
1949		Grenada		Westerhall Bay	Plant			Plant	0.70727	5e-06	1e-05	12.02	-61.72			Low	Reported by Author	201
1953		Guadeloupe	Antilles	Grande Anse	Mammals	Rodent	Rodent	Teeth	0.70744	5e-06	1e-05	15.87	-61.58			High	Estimated using Online Source within a wide range	201
1954		Guadeloupe	Antilles	Grande Anse	Mammals	Rodent	Rodent	Teeth	0.70838	5e-06	1e-05	15.87	-61.58			High	Estimated using Online Source within a wide range	201
1955		Marie-Galante	Antilles	Tourlourous	Mammals	Rodent	Rodent	Teeth	0.70914	5e-06	1e-05	15.95	-61.27			High	Estimated using Online Source within a wide range	201
1956		Marie-Galante	Antilles	Tourlourous	Mammals	Rodent	Rodent	Teeth	0.70915	5e-06	1e-05	15.95	-61.27			High	Estimated using Online Source within a wide range	201
1957		Marie-Galante	Antilles	Tourlourous	Mammals	Rodent	Rodent	Teeth	0.70915	5e-06	1e-05	15.95	-61.27			High	Estimated using Online Source within a wide range	201
1958		Marie-Galante	Antilles	Tourlourous	Mammals	Rodent	Rodent	Teeth	0.70923	1.5e-05	3e-05	15.95	-61.27			High	Estimated using Online Source within a wide range	201
1959		Martinique	Antilles	Dizac	Mammals	Rodent	Rodent	Teeth	0.70675	5e-06	1e-05	14.48	-61.04			High	Estimated using Online Source within a wide range	201
1960		Martinique	Antilles	Dizac	Mammals	Rodent	Rodent	Teeth	0.70694	1e-05	2e-05	14.48	-61.04			High	Estimated using Online Source within a wide range	201
1961		Martinique	Antilles	Dizac	Mammals	Rodent	Rodent	Teeth	0.70702	5e-06	1e-05	14.48	-61.04			High	Estimated using Online Source within a wide range	201
1962		Martinique	Antilles	Dizac	Mammals	Rodent	Rodent	Teeth	0.70771	5e-06	1e-05	14.48	-61.04			High	Estimated using Online Source within a wide range	201
1963		Martinique	Antilles	Dizac	Mammals	Rodent	Rodent	Teeth	0.70843	5e-06	1e-05	14.48	-61.04			High	Estimated using Online Source within a wide range	201
1964		Martinique	Antilles	Dizac	Mammals	Rodent	Rodent	Teeth	0.70898	5e-06	1e-05	14.48	-61.04			High	Estimated using Online Source within a wide range	201
1965		Martinique	Antilles	Lafayette	Plant			Plant	0.70666	5e-06	1e-05	14.68	-61.16			Low	Reported by Author	201
1966		Martinique	Antilles	Le Robert	Plant			Plant	0.70682	5e-06	1e-05	14.71	-60.94			Low	Reported by Author	201
1967		Martinique	Antilles	Macabou	Plant			Plant	0.70634	5e-06	1e-05	14.5	-60.85			Low	Reported by Author	201
1968		Martinique	Antilles	Macabou	Mammals	Rodent	Rodent	Teeth	0.70762	1e-05	2e-05	14.5	-60.85			Low	Reported by Author	201
1969		Martinique	Antilles	Taupini¨¨re	Plant			Plant	0.70795	5e-06	1e-05	14.49	-60.99			Low	Reported by Author	201
1970		Nevis		Mannings	Plant			Plant	0.70789	5e-06	1e-05	17.15	-62.55			Low	Reported by Author	201
1971		Nevis		Pond Hill	Plant			Plant	0.7067	5e-06	1e-05	17.13	-62.59			Low	Reported by Author	201
1972		Nevis		Spring Hill	Plant			Plant	0.70673	5e-06	1e-05	17.18	-62.6			Low	Reported by Author	201
1973		Nevis		Sulfur Glut	Plant			Plant	0.70762	5e-06	1e-05	17.12	-62.63			Low	Reported by Author	201
1974		Nevis		Vaughans	Plant			Plant	0.7076	5e-06	1e-05	17.17	-62.62			Low	Reported by Author	201
1975		Puerto Rico		Adjuntas	Plant			Plant	0.70697	5e-06	1e-05	18.15	-66.7			Low	Reported by Author	201
1976		Puerto Rico		Arecibo	Plant			Plant	0.70789	5e-06	1e-05	18.43	-66.71			Low	Reported by Author	201
1977		Puerto Rico		Caguana	Plant			Plant	0.70744	5e-06	1e-05	18.3	-66.78			Low	Reported by Author	201
1978		Puerto Rico		Candelero	Plant			Plant	0.70523	5e-06	1e-05	18.07	-65.83			Low	Reported by Author	201
1979		Puerto Rico		Maisabel	Plant			Plant	0.70909	4.5e-05	9e-05	18.49	-66.39			Low	Reported by Author	201
1980		Puerto Rico		Maisabel	Mammals	Rodent	Rodent	Teeth	0.70891	5e-06	1e-05	18.49	-66.39			Low	Reported by Author	201
1981		Puerto Rico		Maisabel	Mammals	Rodent	Rodent	Teeth	0.70892	5e-06	1e-05	18.49	-66.39			Low	Reported by Author	201
1982		Puerto Rico		Maisabel	Mammals	Rodent	Rodent	Teeth	0.70901	5e-06	1e-05	18.49	-66.39			Low	Reported by Author	201
1988		Puerto Rico		Maunabo	Plant			Plant	0.70612	5e-06	1e-05	17.98	-65.91			Low	Reported by Author	201
1989		Puerto Rico		Santa Isabel	Plant			Plant	0.70561	5e-06	1e-05	18.01	-66.39			Low	Reported by Author	201
1990		Puerto Rico		Tibes	Plant			Plant	0.70618	5e-06	1e-05	18.04	-66.62			Low	Reported by Author	201
1991		Puerto Rico		Vega Baja	Plant			Plant	0.70804	5e-06	1e-05	18.44	-66.43			Low	Reported by Author	201
1993		Saba		Flat Point Airport	Plant			Plant	0.70845	5e-06	1e-05	17.64	-63.22			Low	Reported by Author	201
1994		Saba		Fort Bay Road	Plant			Plant	0.70862	5e-06	1e-05	17.62	-63.25			Low	Reported by Author	201
1995		Saba		Boiling House	Plant			Plant	0.70904	5e-06	1e-05	17.64	-63.22			Low	Reported by Author	201
1996		Saba		Grey Hill	Plant			Plant	0.70802	5e-06	1e-05	17.65	-63.24			Low	Reported by Author	201
1997		Saba		Crispeen Track	Plant			Plant	0.70815	5e-06	1e-05	17.62	-63.23			Low	Reported by Author	201
1998		Saba		Mount Scenery	Plant			Plant	0.7092	5e-06	1e-05	17.64	-63.24			Low	Reported by Author	201
1999		Saba		Fort Hill	Plant			Plant	0.70827	5e-06	1e-05	17.64	-63.23			Low	Reported by Author	201
2000		Saba		Giles Quarter	Plant			Plant	0.70644	5e-06	1e-05	17.62	-63.24			Low	Reported by Author	201
2001		Saba		Kelbey's Ridge	Plant			Plant	0.70848	5e-06	1e-05	17.64	-63.22			Low	Reported by Author	201
2002		Saba		Kelbey's Ridge	Mammals	Rodent	Rodent	Teeth	0.70771	5e-06	1e-05	17.64	-63.22			Low	Reported by Author	201
2003		Saba		Kelbey's Ridge	Mammals	Rodent	Rodent	Teeth	0.70807	5e-06	1e-05	17.64	-63.22			Low	Reported by Author	201
2004		Saba		Kelbey's Ridge	Mammals	Rodent	Rodent	Teeth	0.70811	5e-06	1e-05	17.64	-63.22			Low	Reported by Author	201
2005		Saba		Kelbey's Ridge	Mammals	Rodent	Rodent	Teeth	0.70811	5e-06	1e-05	17.64	-63.22			Low	Reported by Author	201
2006		Saba		Kelbey's Ridge	Mammals	Rodent	Rodent	Teeth	0.70817	2e-05	4e-05	17.64	-63.22			Low	Reported by Author	201
2007		Saba		Kelbey's Ridge	Mammals	Rodent	Rodent	Teeth	0.70818	5e-06	1e-05	17.64	-63.22			Low	Reported by Author	201
2008		Saba		Kelbey's Ridge	Mammals	Rodent	Rodent	Teeth	0.70819	5e-06	1e-05	17.64	-63.22			Low	Reported by Author	201
2009		Saba		Kelbey's Ridge	Mammals	Rodent	Rodent	Teeth	0.70825	1e-05	2e-05	17.64	-63.22			Low	Reported by Author	201
2010		Saba		Kelbey's Ridge	Mammals	Rodent	Rodent	Teeth	0.70839	2e-05	4e-05	17.64	-63.22			Low	Reported by Author	201
2011		Saba		Kelbey's Ridge	Mammals	Rodent	Rodent	Teeth	0.70842	1.5e-05	3e-05	17.64	-63.22			Low	Reported by Author	201
2012		Saba		Kelbey's Ridge	Mammals	Rodent	Rodent	Teeth	0.70845	5e-06	1e-05	17.64	-63.22			Low	Reported by Author	201
2013		Saba		Kelbey's Ridge	Mammals	Rodent	Rodent	Teeth	0.70845	1e-05	2e-05	17.64	-63.22			Low	Reported by Author	201
2014		Saba		Kelbey's Ridge	Mammals	Rodent	Rodent	Teeth	0.70849	5e-06	1e-05	17.64	-63.22			Low	Reported by Author	201
2015		Saba		Kelbey's Ridge	Mammals	Rodent	Rodent	Teeth	0.70854	5e-06	1e-05	17.64	-63.22			Low	Reported by Author	201
2016		Saba		Kelbey's Ridge	Mammals	Rodent	Rodent	Teeth	0.70854	5e-06	1e-05	17.64	-63.22			Low	Reported by Author	201
2017		Saba		Kelbey's Ridge	Mammals	Rodent	Rodent	Teeth	0.70855	5e-06	1e-05	17.64	-63.22			Low	Reported by Author	201
2018		Saba		Kelbey's Ridge	Mammals	Rodent	Rodent	Teeth	0.70859	5e-06	1e-05	17.64	-63.22			Low	Reported by Author	201
2019		Saba		Kelbey's Ridge	Mammals	Rodent	Rodent	Teeth	0.70872	5e-06	1e-05	17.64	-63.22			Low	Reported by Author	201
2020		Saba		Kelbey's Ridge	Mammals	Rodent	Rodent	Teeth	0.7089	5e-06	1e-05	17.64	-63.22			Low	Reported by Author	201
2027		Saba		Grey Hill	Plant			Plant	0.70855	5e-06	1e-05	17.65	-63.24			Low	Reported by Author	201
2028		Saba		Mary's Point	Plant			Plant	0.70697	5e-06	1e-05	17.64	-63.25			Low	Reported by Author	201
2029		Saba		Maskerhorne Hill	Plant			Plant	0.70757	5e-06	1e-05	17.63	-63.24			Low	Reported by Author	201
2030		Saba		Grey Hill	Plant			Plant	0.70859	5e-06	1e-05	17.65	-63.24			Low	Reported by Author	201
2031		Saba		Lower Hell's Gate	Plant			Plant	0.70862	5e-06	1e-05	17.64	-63.23			Low	Reported by Author	201
2032		Saba		Partial House	Plant			Plant	0.70849	5e-06	1e-05	17.64	-63.23			Low	Reported by Author	201
2033		Saba		Plum Piece	Plant			Plant	0.70699	5e-06	1e-05	17.64	-63.25			Low	Reported by Author	201
2034		Saba		Mount Scenery	Plant			Plant	0.70816	5e-06	1e-05	17.63	-63.24			Low	Reported by Author	201
2035		Saba		Spring Bay	Plant			Plant	0.70879	5e-06	1e-05	17.64	-63.22			Low	Reported by Author	201
2036		Saba		Spring Bay Flat	Plant			Plant	0.70691	5e-06	1e-05	17.64	-63.22			Low	Reported by Author	201
2037		Saba		Thais Hill	Plant			Plant	0.70745	5e-06	1e-05	17.63	-63.23			Low	Reported by Author	201
2038		Saba		The Level	Plant			Plant	0.70808	5e-06	1e-05	17.63	-63.23			Low	Reported by Author	201
2039		Saba		Grey Hill	Plant			Plant	0.70817	5e-06	1e-05	17.64	-63.24			Low	Reported by Author	201
2040		Saba		Wells Bay	Plant			Plant	0.70773	5e-06	1e-05	17.63	-63.25			Low	Reported by Author	201
2041		Saba		The Level	Plant			Plant	0.7086	5e-06	1e-05	17.64	-63.23			Low	Reported by Author	201
2042		Saba		Windwardside	Plant			Plant	0.70803	5e-06	1e-05	17.63	-63.22			Low	Reported by Author	201
2043		St. Barths		Anse de Grande Saline	Plant			Plant	0.70813	5e-06	1e-05	17.9	-62.8			Low	Reported by Author	201
2044		St. Barths		Camaruche	Plant			Plant	0.70903	5e-06	1e-05	17.91	-62.81			Low	Reported by Author	201
2045		St. Barths		La Grande Vigie	Plant			Plant	0.70761	5e-06	1e-05	17.91	-62.86			Low	Reported by Author	201
2046		St. Barths		Le Gouveneur	Plant			Plant	0.70885	5e-06	1e-05	17.89	-62.84			Low	Reported by Author	201
2047		St. Croix	Antilles	East End	Plant			Plant	0.70791	5e-06	1e-05	17.75	-64.63			Low	Reported by Author	201
2048		St. Croix	Antilles	Orange Grove	Plant			Plant	0.70678	5e-06	1e-05	17.73	-64.86			Low	Reported by Author	201
2049		St. Croix	Antilles	Salt River Bay	Plant			Plant	0.70824	5e-06	1e-05	17.78	-64.76			Low	Reported by Author	201
2050		St. Croix	Antilles	Southside Road	Plant			Plant	0.70751	5e-06	1e-05	17.72	-64.69			Low	Reported by Author	201
2051		St. Croix	Antilles	Upper Bethlehem	Plant			Plant	0.70864	5e-06	1e-05	17.72	-64.78			Low	Reported by Author	201
2052		St. Eustatius	Antilles	Pilot Hill	Plant			Plant	0.70848	5e-06	1e-05	17.51	-62.99			High	Estimated using Online Source within a wide range	201
2053		St. Eustatius	Antilles	Fort de Windt	Plant			Plant	0.70897	5e-06	1e-05	17.47	-62.96			High	Estimated using Online Source within a wide range	201
2054		St. Eustatius	Antilles	Golden Rock	Mammals	Rodent	Rodent	Teeth	0.70726	5e-06	1e-05	17.49	-62.98			High	Estimated using Online Source within a wide range	201
2055		St. Eustatius	Antilles	Golden Rock	Mammals	Rodent	Rodent	Teeth	0.70831	5e-06	1e-05	17.49	-62.98			High	Estimated using Online Source within a wide range	201
2056		St. Eustatius	Antilles	Signal Hill	Plant			Plant	0.70841	5e-06	1e-05	17.5	-62.99			High	Estimated using Online Source within a wide range	201
2057		St. Eustatius	Antilles	The Quill	Plant			Plant	0.7073	5e-06	1e-05	17.48	-62.96			High	Estimated using Online Source within a wide range	201
2058		St. Eustatius	Antilles	Compagnie	Plant			Plant	0.7088	5e-06	1e-05	17.5	-62.96			High	Estimated using Online Source within a wide range	201
2059		St. Eustatius	Antilles	Venus Bay	Plant			Plant	0.70815	5e-06	1e-05	17.51	-62.99			High	Estimated using Online Source within a wide range	201
2060		St. John	Antilles	Annabell	Plant			Plant	0.70905	5e-06	1e-05	18.36	-64.73			Low	Reported by Author	201
2061		St. John	Antilles	East End	Plant			Plant	0.70831	5e-06	1e-05	18.34	-64.68			Low	Reported by Author	201
2063		St. John	Antilles	Lameshur Bay	Plant			Plant	0.70882	5e-06	1e-05	18.32	-64.72			Low	Reported by Author	201
2064		St. John	Antilles	Rendevous Bay	Plant			Plant	0.70754	5e-06	1e-05	18.32	-64.78			Low	Reported by Author	201
2065		St. John	Antilles	Trunk Bay	Plant			Plant	0.70791	5e-06	1e-05	18.35	-64.76			Low	Reported by Author	201
2066		St. Kitts	Antilles	Bird Rock	Plant			Plant	0.70726	5e-06	1e-05	17.28	-62.7			Low	Reported by Author	201
2067		St. Kitts	Antilles	Brimstone Hill	Plant			Plant	0.70836	5e-06	1e-05	17.35	-62.84			Low	Reported by Author	201
2068		St. Kitts	Antilles	Great Salt Pond	Plant			Plant	0.70862	5e-06	1e-05	17.24	-62.64			Low	Reported by Author	201
2069		St. Kitts	Antilles	Mansion	Plant			Plant	0.70781	5e-06	1e-05	17.38	-62.76			Low	Reported by Author	201
2070		St. Kitts	Antilles	Sugar Factory	Mammals	Rodent	Rodent	Teeth	0.70744	2e-05	4e-05	17.3	-62.77			High	Estimated using Online Source within a wide range	201
2071		St. Kitts	Antilles	Sugar Factory	Mammals	Rodent	Rodent	Teeth	0.70792	5e-06	1e-05	17.3	-62.77			High	Estimated using Online Source within a wide range	201
2072		St. Kitts	Antilles	Sugar Factory	Mammals	Rodent	Rodent	Teeth	0.70811	5e-06	1e-05	17.3	-62.77			High	Estimated using Online Source within a wide range	201
2073		St. Kitts	Antilles	Trinity East	Plant			Plant	0.70673	5e-06	1e-05	17.3	-62.76			Low	Reported by Author	201
2074		St. Lucia	Antilles	Pointe Cara?be	Plant			Plant	0.70811	5e-06	1e-05	13.79	-61.06			Low	Reported by Author	201
2075		St. Lucia	Antilles	Giraudy	Plant			Plant	0.70865	5e-06	1e-05	13.74	-60.94			Low	Reported by Author	201
2076		St. Lucia	Antilles	Soufri¨¨re	Plant			Plant	0.70867	5e-06	1e-05	13.86	-61.05			Low	Reported by Author	201
2077		St. Lucia	Antilles	Anse Lavoutte	Mammals	Rodent	Rodent	Teeth	0.70773	5e-06	1e-05	14.09	-60.93			Low	Reported by Author	201
2078		St. Lucia	Antilles	Anse Lavoutte	Mammals	Rodent	Rodent	Teeth	0.70785	5e-06	1e-05	14.09	-60.93			Low	Reported by Author	201
2081		St. Lucia	Antilles	Saltibus Point	Plant			Plant	0.70885	5e-06	1e-05	13.76	-60.91			Low	Reported by Author	201
2082		St. Lucia	Antilles	Saltibus Point	Plant			Plant	0.70888	5e-06	1e-05	13.76	-60.91			Low	Reported by Author	201
2083		St. Lucia	Antilles	Saltibus Point	Plant			Plant	0.709	5e-06	1e-05	13.76	-60.91			Low	Reported by Author	201
2084		St. Lucia	Antilles	Pointe Hardy	Plant			Plant	0.70761	5e-06	1e-05	14.1	-60.93			Low	Reported by Author	201
2085		St. Martin	Antilles	Baie aux Prunes	Mammals	Rodent	Rodent	Teeth	0.70915	5e-06	1e-05	18.07	-63.14			High	Estimated using Online Source within a wide range	201
2086		St. Martin	Antilles	Baie aux Prunes	Mammals	Rodent	Rodent	Teeth	0.70915	5e-06	1e-05	18.07	-63.14			High	Estimated using Online Source within a wide range	201
2087		St. Martin	Antilles	Baie aux Prunes	Mammals	Rodent	Rodent	Teeth	0.70916	1e-05	2e-05	18.07	-63.14			High	Estimated using Online Source within a wide range	201
2088		St. Martin	Antilles	West Border Monument	Plant			Plant	0.70754	5e-06	1e-05	18.04	-63.08			Low	Reported by Author	201
2089		St. Martin	Antilles	Colombier	Plant			Plant	0.70815	5e-06	1e-05	18.07	-63.06			Low	Reported by Author	201
2090		St. Martin	Antilles	Grand Fond	Plant			Plant	0.70714	5e-06	1e-05	18.06	-63.04			Low	Reported by Author	201
2091		St. Martin	Antilles	Guana Bay	Plant			Plant	0.70834	5e-06	1e-05	18.03	-63.03			Low	Reported by Author	201
2092		St. Martin	Antilles	Hope Estate	Mammals	Rodent	Rodent	Teeth	0.70717	5e-06	1e-05	18.08	-63.04			High	Estimated using Online Source within a wide range	201
2093		St. Martin	Antilles	Hope Estate	Mammals	Rodent	Rodent	Teeth	0.70809	5e-06	1e-05	18.08	-63.04			High	Estimated using Online Source within a wide range	201
2094		St. Martin	Antilles	Hope Estate	Mammals	Rodent	Rodent	Teeth	0.70867	5e-06	1e-05	18.08	-63.04			High	Estimated using Online Source within a wide range	201
2095		St. Martin	Antilles	La Croisade	Plant			Plant	0.70755	5e-06	1e-05	18.09	-63.03			Low	Reported by Author	201
2096		St. Thomas	Antilles	Bonne Esperance	Plant			Plant	0.70746	5e-06	1e-05	18.33	-64.79			Low	Reported by Author	201
2097		St. Thomas	Antilles	Bordeaux	Plant			Plant	0.70838	5e-06	1e-05	18.35	-65.03			Low	Reported by Author	201
2098		St. Thomas	Antilles	Petersborg	Plant			Plant	0.70864	5e-06	1e-05	18.38	-64.93			Low	Reported by Author	201
2099		St. Thomas	Antilles	Tutu	Plant			Plant	0.70782	5e-06	1e-05	18.34	-64.89			Low	Reported by Author	201
2101		St. Thomas	Antilles	Upper John Dunko	Plant			Plant	0.70835	5e-06	1e-05	18.35	-64.95			Low	Reported by Author	201
2102		St. Vincent	Antilles	Cambden Park	Plant			Plant	0.70812	5e-06	1e-05	13.18	-61.24			Low	Reported by Author	201
2103		St. Vincent	Antilles	Escape	Mammals	Rodent	Rodent	Teeth	0.70596	5e-06	1e-05	13.16	-61.15			Low	Reported by Author	201
2104		St. Vincent	Antilles	Escape	Mammals	Rodent	Rodent	Teeth	0.70655	5e-06	1e-05	13.16	-61.15			Low	Reported by Author	201
2105		St. Vincent	Antilles	Escape	Mammals	Rodent	Rodent	Teeth	0.70656	5e-06	1e-05	13.16	-61.15			Low	Reported by Author	201
2106		St. Vincent	Antilles	King's Hill	Plant			Plant	0.70636	5e-06	1e-05	13.15	-61.17			Low	Reported by Author	201
2107		St. Vincent	Antilles	Orange Hill	Plant			Plant	0.70647	5e-06	1e-05	13.32	-61.12			Low	Reported by Author	201
2108		St. Vincent	Antilles	Owia	Plant			Plant	0.70708	5e-06	1e-05	13.37	-61.15			Low	Reported by Author	201
2109		St. Vincent	Antilles	Wallilabou	Plant			Plant	0.70566	5e-06	1e-05	13.25	-61.26			Low	Reported by Author	201
2110		Tobago		Flagstaff Hill	Plant			Plant	0.70807	5e-06	1e-05	11.33	-60.54			Low	Reported by Author	201
2111		Tobago		Gilpin Trail	Plant			Plant	0.70588	5e-06	1e-05	11.29	-60.6			Low	Reported by Author	201
2112		Tobago		King Peters Bay	Plant			Plant	0.70734	5e-06	1e-05	11.26	-60.71			Low	Reported by Author	201
2113		Tobago		Mt. Pleasant	Plant			Plant	0.71026	5e-06	1e-05	11.15	-60.8			Low	Reported by Author	201
2114		Tobago		Rainbow Falls	Plant			Plant	0.70475	5e-06	1e-05	11.22	-60.64			Low	Reported by Author	201
2116		Trinidad		Balandra Bay	Plant			Plant	0.70944	5e-06	1e-05	10.65	-61.62			Low	Reported by Author	201
2118		Trinidad		Brasso	Plant			Plant	0.7091	5e-06	1e-05	10.41	-61.32			High	Estimated using Online Source within a wide range	201
2119		Trinidad		Caroni	Plant			Plant	0.70945	5e-06	1e-05	10.51	-61.37			Low	Reported by Author	201
2120		Trinidad		Cipero	Plant			Plant	0.70933	5e-06	1e-05	10.23	-61.38			Low	Reported by Author	201
2121		Trinidad		Couva	Plant			Plant	0.70999	5e-06	1e-05	10.42	-61.47			Low	Reported by Author	201
2124		Trinidad		Manzanilla	Plant			Plant	0.70986	5e-06	1e-05	10.53	-61.06			Low	Reported by Author	201
2126		Trinidad		Maracas	Plant			Plant	0.71044	5e-06	1e-05	10.7	-61.41			Low	Reported by Author	201
2127		Trinidad		Poole	Plant			Plant	0.71152	5e-06	1e-05	10.3	-61.23			Low	Reported by Author	201
2129		Trinidad		Rio Claro South	Plant			Plant	0.70832	5e-06	1e-05	10.31	-61.17			Low	Reported by Author	201
2130		Trinidad		Sangre Grande	Plant			Plant	0.71132	5e-06	1e-05	10.59	-61.12			Low	Reported by Author	201
2131		Venezuela		Playa Patanemo	Plant			Plant	0.70974	5e-06	1e-05	10.46	-67.92			High	Estimated using Online Source within a wide range	201
2132		Venezuela		Caracas	Plant			Plant	0.71085	5e-06	1e-05	10.49	-66.94			High	Estimated using Online Source within a wide range	201
2134		Venezuela		Los Taparos	Plant			Plant	0.70978	5e-06	1e-05	11.17	-68.52			High	Estimated using Online Source within a wide range	201
2135		Venezuela		Sanare	Plant			Plant	0.70957	5e-06	1e-05	10.92	-68.38			High	Estimated using Online Source within a wide range	201
2136		Venezuela		Tapiar¨ªa Nautica	Plant			Plant	0.70935	5e-06	1e-05	10.86	-68.31			High	Estimated using Online Source within a wide range	201
2137	HPC-1				Soil	Soil		Soil exchangeable	0.709515			57.2048	-5.9853			Low	Reported by Author	202
2139		Germany		Obermöllern and Rathewitz	Plant	Grass		Plant	0.7082			51.1182	11.8543			Low	Reported by Author	209
2140		Germany		Obermöllern and Rathewitz	Plant	Grass		Plant	0.70864			51.1531	11.7664			Low	Reported by Author	209
2141		Germany		Obermöllern and Rathewitz	Plant	Leaf		Plant	0.70897			51.1531	11.7664			Low	Reported by Author	209
2142		Germany		Obermöllern and Rathewitz	Plant	Grass		Plant	0.70842			51.2267	11.6799			Low	Reported by Author	209
2143		Germany		Obermöllern and Rathewitz	Plant	Grass		Plant	0.70892			51.1632	11.6692			Low	Reported by Author	209
2144		Germany		Obermöllern and Rathewitz	Plant	Leaf		Plant	0.70945			51.1632	11.6692			Low	Reported by Author	209
2145		Germany		Obermöllern and Rathewitz	Plant	Leaf	Anemone	Plant	0.7095			51.1614	11.6618			Low	Reported by Author	209
2146		Germany		Obermöllern and Rathewitz	Plant	Leaf		Plant	0.70966			51.1614	11.6618			Low	Reported by Author	209
2147		Germany		Obermöllern and Rathewitz	Plant	Leaf	Anemone	Plant	0.70949			51.1637	11.6636			Low	Reported by Author	209
2148		Germany		Obermöllern and Rathewitz	Plant	Leaf		Plant	0.70976			51.1637	11.6636			Low	Reported by Author	209
2149		Germany		Obermöllern and Rathewitz	Plant	Grass		Plant	0.70972			51.1247	11.869			Low	Reported by Author	209
2150		Germany		Obermöllern and Rathewitz	Soil	Soil		Soil exchangeable	0.71012			51.1154	11.8796			Low	Reported by Author	209
2151		Germany		Obermöllern and Rathewitz	Plant	Leaf	Greater celandine	Plant	0.70898			51.1154	11.8796			Low	Reported by Author	209
2152		Germany		Obermöllern and Rathewitz	Plant	Leaf		Plant	0.70939			51.1154	11.8796			Low	Reported by Author	209
2153		Germany		Obermöllern and Rathewitz	Plant	Grass		Plant	0.70776			51.1122	11.8945			Low	Reported by Author	209
2154		Germany		Obermöllern and Rathewitz	Plant	Leaf		Plant	0.70791			51.1122	11.8945			Low	Reported by Author	209
2155		Germany		Obermöllern and Rathewitz	Soil	Soil		Soil exchangeable	0.70553			51.1624	11.6651			Low	Reported by Author	209
2156		Germany		Obermöllern and Rathewitz	Plant	Leaf	Cereal	Plant	0.70551			51.1624	11.6651			Low	Reported by Author	209
2157		Germany		Obermöllern and Rathewitz	Soil	Soil		Soil exchangeable	0.70958			51.1614	11.664			Low	Reported by Author	209
2158		Germany		Obermöllern and Rathewitz	Plant	Leaf	Anemone	Plant	0.70936			51.1614	11.664			Low	Reported by Author	209
2159		Germany		Obermöllern and Rathewitz	Plant	Leaf		Plant	0.70983			51.1614	11.664			Low	Reported by Author	209
2160		Germany		Obermöllern and Rathewitz	Soil	Soil		Soil exchangeable	0.71054			51.1658	11.6675			Low	Reported by Author	209
2161		Germany		Obermöllern and Rathewitz	Plant	Grass		Plant	0.71016			51.1658	11.6675			Low	Reported by Author	209
2162		Germany		Obermöllern and Rathewitz	Plant	Leaf	Lotus	Plant	0.71027			51.1658	11.6675			Low	Reported by Author	209
2163		Germany		Obermöllern and Rathewitz	Soil	Soil		Soil exchangeable	0.70931			51.1558	11.7205			Low	Reported by Author	209
2164		Germany		Obermöllern and Rathewitz	Plant	Leaf	Anemone	Plant	0.70933			51.1558	11.7205			Low	Reported by Author	209
2165		Germany		Obermöllern and Rathewitz	Plant	Leaf		Plant	0.70942			51.1558	11.7205			Low	Reported by Author	209
2166		Germany		Obermöllern and Rathewitz	Plant	Grass		Plant	0.70887			51.1543	11.7215			Low	Reported by Author	209
2167		Germany		Obermöllern and Rathewitz	Plant	Grass		Plant	0.70959			51.1528	11.7217			Low	Reported by Author	209
2168		Germany		Obermöllern and Rathewitz	Plant	Leaf		Plant	0.70959			51.1528	11.7217			Low	Reported by Author	209
2169		Germany		Obermöllern and Rathewitz	Plant	Leaf		Plant	0.70964			51.1294	11.5362			Low	Reported by Author	209
2170		Germany		Obermöllern and Rathewitz	Plant	Leaf		Plant	0.70925			51.1309	11.5364			Low	Reported by Author	209
2171		Germany		Obermöllern and Rathewitz	Plant	Leaf		Plant	0.70913			51.1307	11.5356			Low	Reported by Author	209
2172		Germany		Obermöllern and Rathewitz	Soil	Soil		Soil exchangeable	0.70836			51.1656	11.6702			Low	Reported by Author	209
2173		Germany		Obermöllern and Rathewitz	Soil	Soil		Soil exchangeable	0.70839			51.1655	11.6699			Low	Reported by Author	209
2174		Germany		Obermöllern and Rathewitz	Plant	Grass		Plant	0.70819			51.1655	11.6698			Low	Reported by Author	209
2175		Germany		Obermöllern and Rathewitz	Plant	Grass		Plant	0.70866			51.1657	11.6675			Low	Reported by Author	209
2176		Germany		Obermöllern and Rathewitz	Plant	Grass		Plant	0.70875			51.1659	11.6668			Low	Reported by Author	209
2177		Germany		Obermöllern and Rathewitz	Plant	Leaf	Woodruff	Plant	0.7084			51.1647	11.6645			Low	Reported by Author	209
2178		Germany		Obermöllern and Rathewitz	Plant	Leaf		Plant	0.70866			51.1564	11.6491			Low	Reported by Author	209
2179		Germany		Obermöllern and Rathewitz	Plant	Grass		Plant	0.70875			51.1569	11.6486			Low	Reported by Author	209
2180		Germany		Obermöllern and Rathewitz	Plant	Leaf		Plant	0.7091			51.1569	11.6486			Low	Reported by Author	209
2181		Germany		Obermöllern and Rathewitz	Plant	Leaf		Plant	0.709			51.1569	11.6486			Low	Reported by Author	209
2182		Germany		Obermöllern and Rathewitz	Plant	Leaf		Plant	0.70817			51.1233	11.8636			Low	Reported by Author	209
2183		Germany		Obermöllern and Rathewitz	Plant	Grass		Plant	0.70855			51.1232	11.8638			Low	Reported by Author	209
2184		Germany		Obermöllern and Rathewitz	Plant	Leaf		Plant	0.70884			51.1232	11.8638			Low	Reported by Author	209
2185		Germany		Obermöllern and Rathewitz	Plant	Leaf	Ivy-leaved speedwell	Plant	0.70824			51.1232	11.8634			Low	Reported by Author	209
2186		Germany		Obermöllern and Rathewitz	Plant	Leaf		Plant	0.70836			51.1232	11.8634			Low	Reported by Author	209
2187		Germany		Obermöllern and Rathewitz	Plant	Leaf	Wild ginger	Plant	0.70827			51.1247	11.851			Low	Reported by Author	209
2188		Germany		Obermöllern and Rathewitz	Plant	Leaf		Plant	0.70839			51.1247	11.851			Low	Reported by Author	209
2189		Germany		Obermöllern and Rathewitz	Plant	Leaf	Anemone	Plant	0.70858			51.135	11.8494			Low	Reported by Author	209
2190		Germany		Obermöllern and Rathewitz	Plant	Leaf		Plant	0.7092			51.135	11.8494			Low	Reported by Author	209
2191		Germany		Obermöllern and Rathewitz	Plant	Leaf		Plant	0.71016			51.1353	11.8476			Low	Reported by Author	209
2192		Germany		Obermöllern and Rathewitz	Plant	Leaf		Plant	0.7095			51.1354	11.8478			Low	Reported by Author	209
2193		Germany		Obermöllern and Rathewitz	Plant	Leaf	Anemone	Plant	0.70975			51.1349	11.8452			Low	Reported by Author	209
2194		Germany		Obermöllern and Rathewitz	Plant	Leaf		Plant	0.71008			51.1349	11.8452			Low	Reported by Author	209
2195		Germany		Obermöllern and Rathewitz	Soil	Soil		Soil exchangeable	0.71213			51.1908	11.5232			Low	Reported by Author	209
2196		Germany		Obermöllern and Rathewitz	Plant	Grass		Plant	0.7106			51.1908	11.5232			Low	Reported by Author	209
2197		Germany		Obermöllern and Rathewitz	Plant	Leaf		Plant	0.71074			51.1908	11.5232			Low	Reported by Author	209
2198		Germany		Obermöllern and Rathewitz	Plant	Leaf		Plant	0.71116			51.1907	11.5231			Low	Reported by Author	209
2199		Germany		Near Obermöllern	Plant	Tree		Plant	0.71005			51.1636	11.6635			Low	Reported by Author	209
2200		Germany		Near Obermöllern	Plant	Tree		Plant	0.70989			51.1636	11.6635			Low	Reported by Author	209
2201		Germany		Near Obermöllern	Plant	Tree		Plant	0.7093			51.1636	11.6635			Low	Reported by Author	209
2202		Germany		Near Obermöllern	Plant	Tree		Plant	0.71025			51.1636	11.6635			Low	Reported by Author	209
2203		Germany		Near Obermöllern	Plant	Tree		Plant	0.70927			51.1636	11.6635			Low	Reported by Author	209
2204		Germany		Near Obermöllern	Plant	Tree		Plant	0.70922			51.1636	11.6635			Low	Reported by Author	209
2205		Germany		Near Rathewitz	Plant	Tree		Plant	0.71097			51.1156	11.8796			Low	Reported by Author	209
2206		Germany		Near Rathewitz	Plant	Tree		Plant	0.71041			51.1156	11.8796			Low	Reported by Author	209
2207		Germany		Near Rathewitz	Plant	Tree		Plant	0.70968			51.1156	11.8796			Low	Reported by Author	209
2208		Germany		Near Rathewitz	Plant	Tree		Plant	0.70936			51.1156	11.8796			Low	Reported by Author	209
2209		Germany		Near Rathewitz	Plant	Tree		Plant	0.70942			51.1156	11.8796			Low	Reported by Author	209
2210		Germany		Near Rathewitz	Plant	Tree		Plant	0.70935			51.1156	11.8796			Low	Reported by Author	209
2211	HOL-01	Netherlands		Drenthe	Plant	Grass		Plant	0.7126			53.0018	6.73069			Low	Reported by Author	211
2212	HOL-02	Netherlands		Drenthe	Plant	Grass		Plant	0.7142			53.0018	6.73069			Low	Reported by Author	211
2213	HOL-03	Netherlands		Drenthe	Plant	Grass		Plant	0.7124			53.0018	6.73069			Low	Reported by Author	211
2214	HOL-04	Netherlands		Drenthe	Plant	Grass		Plant	0.714			53.0018	6.73069			Low	Reported by Author	211
2215	HOL-05	Netherlands		Drenthe	Plant	Grass		Plant	0.7136			53.0018	6.73069			Low	Reported by Author	211
2216	HOL-06	Netherlands		Drenthe	Plant	Grass		Plant	0.7156			53.0018	6.73069			Low	Reported by Author	211
2217	HOL-08	Netherlands		Drenthe	Plant	Grass		Plant	0.7113			53.0018	6.73069			Low	Reported by Author	211
2218	E-Shet-1	United Kingdom			Plant	Leaf		Plant	0.7093			59.9725	-1.3251			Low	Reported by Author	212
2221	E-Scat-3	United Kingdom			Plant			Plant	0.70928			59.9011	-1.3268			Low	Reported by Author	212
2222	Profile C3	USA	New York	WhiteFace Mountain	Soil	Soil		Soil exchangeable	0.707814	2.5e-05		44.365	-73.9013			Median	Located using Locality name and Google Earth	213
2223	Profile C3	USA	New York	WhiteFace Mountain	Soil	Soil		Soil exchangeable	0.707502	2.1e-05		44.365	-73.9013			Median	Located using Locality name and Google Earth	213
2224	Profile C3	USA	New York	WhiteFace Mountain	Soil	Soil		Soil exchangeable	0.707718	2.3e-05		44.365	-73.9013			Median	Located using Locality name and Google Earth	213
2225	Profile C3	USA	New York	WhiteFace Mountain	Soil	Soil		Soil exchangeable	0.707939	1.8e-05		44.365	-73.9013			Median	Located using Locality name and Google Earth	213
2226	Profile C4	USA	New York	WhiteFace Mountain	Soil	Soil		Soil exchangeable	0.707626	2e-05		44.365	-73.9013			Median	Located using Locality name and Google Earth	213
2227	Profile C4	USA	New York	WhiteFace Mountain	Soil	Soil		Soil exchangeable	0.707656	2.1e-05		44.365	-73.9013			Median	Located using Locality name and Google Earth	213
2228	Profile C4	USA	New York	WhiteFace Mountain	Soil	Soil		Soil exchangeable	0.707056	2.7e-05		44.365	-73.9013			Median	Located using Locality name and Google Earth	213
2229	Profile C4	USA	New York	WhiteFace Mountain	Soil	Soil		Soil exchangeable	0.708424	2.2e-05		44.365	-73.9013			Median	Located using Locality name and Google Earth	213
2230	Tree A Needles	USA	New York	WhiteFace Mountain	Plant	Tree		Plant	0.709375	4.7e-05		44.365	-73.9013			Median	Located using Locality name and Google Earth	213
2231	Tree B Needles	USA	New York	WhiteFace Mountain	Plant	Tree		Plant	0.707639	5.4e-05		44.365	-73.9013			Median	Located using Locality name and Google Earth	213
2232	Tree B Wood	USA	New York	WhiteFace Mountain	Plant	Tree		Plant	0.707734	0.000259		44.365	-73.9013			Median	Located using Locality name and Google Earth	213
2233	Tree C Needles	USA	New York	WhiteFace Mountain	Plant	Tree		Plant	0.708867	7.8e-05		44.365	-73.9013			Median	Located using Locality name and Google Earth	213
2234	Tree C Roots	USA	New York	WhiteFace Mountain	Plant	Tree		Plant	0.708211	1.1e-05		44.365	-73.9013			Median	Located using Locality name and Google Earth	213
2235	Tree D Needles	USA	New York	WhiteFace Mountain	Plant	Tree		Plant	0.708742	7e-05		44.365	-73.9013			Median	Located using Locality name and Google Earth	213
2236	Tree D Wood	USA	New York	WhiteFace Mountain	Plant	Tree		Plant	0.709101	3.7e-05		44.365	-73.9013			Median	Located using Locality name and Google Earth	213
2237	Tree E Wood	USA	New York	WhiteFace Mountain	Plant	Tree		Plant	0.707522	1.9e-05		44.365	-73.9013			Median	Located using Locality name and Google Earth	213
2238	EBP-30	United Kingdom			Plant			Plant	0.709634			56.894	-2.217			Low	Reported by Author	219
2239	EBP-39	United Kingdom			Plant			Plant	0.710068			56.3822	-3.5307			Low	Reported by Author	219
2240	EBP-09	United Kingdom			Plant			Plant	0.713305			57.4757	-4.1134			Low	Reported by Author	219
2241	E-Grut-2	United Kingdom			Plant			Plant	0.710951			60.2282	-1.4984			Low	Reported by Author	219
2242	HIGH-13	United Kingdom			Plant			Plant	0.711433			57.4783	-4.2231			Low	Reported by Author	219
2253	FISH-1	United Kingdom			Plant			Plant	0.711368			52.5827	-3.1911			Low	Reported by Author	219
2254	FISH-18	United Kingdom			Plant			Plant	0.710065			51.9071	-4.8406			Low	Reported by Author	219
2255	FISH-20	United Kingdom			Plant			Plant	0.711026			51.9765	-4.9058			Low	Reported by Author	219
2256	FISH-13	United Kingdom			Plant			Plant	0.711511			51.9172	-4.7938			Low	Reported by Author	219
2257	FISH-19	United Kingdom			Plant			Plant	0.712169			51.8827	-4.8506			Low	Reported by Author	219
2258	HPC07-7	United Kingdom			Plant			Plant	0.709362			57.2048	-5.9853			Low	Reported by Author	219
2259	HIGH-10	United Kingdom			Plant			Plant	0.709622			58.5667	-4.7199			Low	Reported by Author	219
2260	EBP-45	United Kingdom			Plant			Plant	0.710212			56.806	-4.0909			Low	Reported by Author	219
2261	EBP-13	United Kingdom			Plant			Plant	0.710505			57.5504	-2.8507			Low	Reported by Author	219
2262	EBP-14	United Kingdom			Plant			Plant	0.711728			57.5179	-2.7568			Low	Reported by Author	219
2263	EBP-10	United Kingdom			Plant			Plant	0.711019			57.535	-3.6991			Low	Reported by Author	219
2264	EBP-12	United Kingdom			Plant			Plant	0.711826			57.529	-2.9392			Low	Reported by Author	219
2265	Gals-S4	United Kingdom			Soil	Soil		Soil exchangeable	0.709527			58.4492	-6.3673			Low	Reported by Author	219
2266	CNIP-S1	United Kingdom			Soil	Soil		Soil exchangeable	0.709825			58.2227	-6.9488			Low	Reported by Author	219
2267	CNIP-S2	United Kingdom			Soil	Soil		Soil exchangeable	0.710436			58.2227	-6.9488			Low	Reported by Author	219
2268	Gals-S5	United Kingdom			Soil	Soil		Soil exchangeable	0.710558			58.4492	-6.3673			Low	Reported by Author	219
2277	CORN-2	United Kingdom			Plant			Plant	0.71			50.3968	-4.654			Low	Reported by Author	220
2278	EBP-43	United Kingdom			Plant			Plant	0.709464			56.6997	-3.7366			Low	Reported by Author	220
2279	HIGH-16	United Kingdom			Plant			Plant	0.709564			56.7722	-3.9455			Low	Reported by Author	220
2280	EBP-22	United Kingdom			Plant			Plant	0.712689			57.629	-2.0014			Low	Reported by Author	220
2281	EBP-07	United Kingdom			Plant			Plant	0.717684			57.593	-4.649			Low	Reported by Author	220
2282	FISH-10	United Kingdom			Plant			Plant	0.709138			51.8742	-4.9696			Low	Reported by Author	220
2283	ARD 04	United Kingdom			Plant			Plant	0.706144			56.55	-5.869			Low	Reported by Author	220
2285	ARD 08	United Kingdom			Plant			Plant	0.708645			56.5723	-5.5813			Low	Reported by Author	220
2286	ARD 09	United Kingdom			Plant			Plant	0.708764			56.5497	-5.768			Low	Reported by Author	220
2287	ARD 16	United Kingdom			Plant			Plant	0.708487			55.8303	-4.2686			Low	Reported by Author	220
2289	FISH-25	United Kingdom			Plant			Plant	0.710066			52.6535	-3.8481			Low	Reported by Author	221
2290	Frobost-309-oat	United Kingdom			Plant			Plant	0.7092			57.2034	-7.4052			Low	Reported by Author	221
2291	Frorost-309-rye	United Kingdom			Plant			Plant	0.7092			57.2034	-7.4052			Low	Reported by Author	221
2292	EH-88-165	USA	Wyoming	Lamar Cave	Mammals	Rodent	Rodent	Bone	0.71191			44.8943	-110.235		214	Median	Located using Locality name and Google Earth	236
2293	EH-88-238	USA	Wyoming	Lamar Cave	Mammals	Rodent	Rodent	Bone	0.71186			44.8943	-110.235		26	Median	Located using Locality name and Google Earth	236
2294	EH-88-239	USA	Wyoming	Lamar Cave	Mammals	Rodent	Rodent	Bone	0.71193			44.8943	-110.235		140	Median	Located using Locality name and Google Earth	236
2295	EH-88-252	USA	Wyoming	Lamar Cave	Mammals	Rodent	Rodent	Bone	0.71021			44.8943	-110.235		65	Median	Located using Locality name and Google Earth	236
2296	EH-88-270	USA	Wyoming	Lamar Cave	Mammals	Rodent	Rodent	Bone	0.71184			44.8943	-110.235		115	Median	Located using Locality name and Google Earth	236
2297	EH-88-276	USA	Wyoming	Lamar Cave	Mammals	Rodent	Rodent	Bone	0.71258			44.8943	-110.235		130	Median	Located using Locality name and Google Earth	236
2298	EH-88-278	USA	Wyoming	Lamar Cave	Mammals	Rodent	Rodent	Bone	0.71201			44.8943	-110.235		140	Median	Located using Locality name and Google Earth	236
2299	EH-88-295	USA	Wyoming	Lamar Cave	Mammals	Rodent	Rodent	Bone	0.7113			44.8943	-110.235		143	Median	Located using Locality name and Google Earth	236
2300	EH-88-77	USA	Wyoming	Lamar Cave	Mammals	Rodent	Rodent	Bone	0.71185			44.8943	-110.235		204	Median	Located using Locality name and Google Earth	236
2301	EH-90-14	USA	Wyoming	Lamar Cave	Mammals	Rodent	Rodent	Bone	0.70969			44.8943	-110.235		26	Median	Located using Locality name and Google Earth	236
2302	EH-91-102	USA	Wyoming	Waterfall Locality	Mammals	Rodent	Rodent	Bone	0.70655			44.7077	-110.493		59.2	Median	Located using Locality name and Google Earth	236
2303	EH-91-105	USA	Wyoming	Waterfall Locality	Mammals	Rodent	Rodent	Bone	0.70626			44.7077	-110.493		59.2	Median	Located using Locality name and Google Earth	236
2304	EH-91-110	USA	Wyoming	Waterfall Locality	Mammals	Rodent	Rodent	Bone	0.70618			44.7077	-110.493		67	Median	Located using Locality name and Google Earth	236
2305	EH-91-156	USA	Wyoming	Waterfall Locality	Mammals	Rodent	Rodent	Bone	0.70696			44.7077	-110.493		70.8	Median	Located using Locality name and Google Earth	236
2306	EH-91-158	USA	Wyoming	Waterfall Locality	Mammals	Rodent	Rodent	Bone	0.70653			44.7077	-110.493		75	Median	Located using Locality name and Google Earth	236
2307	EH-91-174	USA	Wyoming	Waterfall Locality	Mammals	Rodent	Rodent	Bone	0.70646			44.7077	-110.493		75	Median	Located using Locality name and Google Earth	236
2308	EH-91-198	USA	Wyoming	Waterfall Locality	Mammals	Rodent	Rodent	Bone	0.70843			44.7077	-110.493		92.4	Median	Located using Locality name and Google Earth	236
2309	EH-91-203	USA	Wyoming	Waterfall Locality	Mammals	Rodent	Rodent	Bone	0.70692			44.7077	-110.493		103	Median	Located using Locality name and Google Earth	236
2310	EH-91-231	USA	Wyoming	Waterfall Locality	Mammals	Rodent	Rodent	Bone	0.70648			44.7077	-110.493		115.7	Median	Located using Locality name and Google Earth	236
2311	EH-91-231	USA	Wyoming	Waterfall Locality	Mammals	Rodent	Rodent	Bone	0.70637			44.7077	-110.493		115.7	Median	Located using Locality name and Google Earth	236
2312	EH-91-257	USA	Wyoming	Waterfall Locality	Mammals	Rodent	Rodent	Bone	0.70646			44.7077	-110.493		130	Median	Located using Locality name and Google Earth	236
2313	EH-91-46	USA	Wyoming	Waterfall Locality	Mammals	Rodent	Rodent	Bone	0.70651			44.7077	-110.493		25	Median	Located using Locality name and Google Earth	236
2314	EH-91-57a	USA	Wyoming	Waterfall Locality	Mammals	Rodent	Rodent	Bone	0.70633			44.7077	-110.493		50	Median	Located using Locality name and Google Earth	236
2315	EH-91-57b	USA	Wyoming	Waterfall Locality	Mammals	Rodent	Rodent	Bone	0.70663			44.7077	-110.493		50	Median	Located using Locality name and Google Earth	236
2316	EH-91-66	USA	Wyoming	Waterfall Locality	Mammals	Rodent	Rodent	Bone	0.70645			44.7077	-110.493		50	Median	Located using Locality name and Google Earth	236
2317	EH-91-87	USA	Wyoming	Waterfall Locality	Mammals	Rodent	Rodent	Bone	0.70622			44.7077	-110.493		50	Median	Located using Locality name and Google Earth	236
2318	EH-92-106	USA	Wyoming	Lamar Cave	Mammals	Rodent	Rodent	Bone	0.71157			44.8943	-110.235		204	Median	Located using Locality name and Google Earth	236
2319	EH-92-156	USA	Wyoming	Lamar Cave	Mammals	Rodent	Rodent	Bone	0.71139			44.8943	-110.235		214	Median	Located using Locality name and Google Earth	236
2320	EH-92-165	USA	Wyoming	Lamar Cave	Mammals	Rodent	Rodent	Bone	0.7111			44.8943	-110.235		214	Median	Located using Locality name and Google Earth	236
2321	EH-92-170	USA	Wyoming	Lamar Cave	Mammals	Rodent	Rodent	Bone	0.71165			44.8943	-110.235		226	Median	Located using Locality name and Google Earth	236
2322	EH-93-137	USA	Wyoming	Lamar Cave	Mammals	Rodent	Rodent	Bone	0.71144			44.8943	-110.235		231	Median	Located using Locality name and Google Earth	236
2323	SPLC 10b	USA	Wyoming	Lamar Cave	Plant	Grass	Grass	Plant	0.70971			44.8943	-110.235			Median	Located using Locality name and Google Earth	236
2324	SPLC 11c	USA	Wyoming	Lamar Cave	Plant	Shrub	Sagebrush	Plant	0.7094			44.8943	-110.235			Median	Located using Locality name and Google Earth	236
2325	SPLC 14b	USA	Wyoming	Lamar Cave	Plant	Grass	Grass	Plant	0.71147			44.8943	-110.235			Median	Located using Locality name and Google Earth	236
2326	SPLC 15b	USA	Wyoming	Lamar Cave	Plant	Grass	Grass	Plant	0.70911			44.8943	-110.235			Median	Located using Locality name and Google Earth	236
2327	SPLC 16a	USA	Wyoming	Lamar Cave	Plant	Grass	Grass	Plant	0.71155			44.8943	-110.235			Median	Located using Locality name and Google Earth	236
2328	SPLC 17b	USA	Wyoming	Lamar Cave	Plant	Shrub	Sagebrush	Plant	0.70708			44.8943	-110.235			Median	Located using Locality name and Google Earth	236
2329	SPLC 18b	USA	Wyoming	Lamar Cave	Plant	Grass	Grass	Plant	0.7069			44.8943	-110.235			Median	Located using Locality name and Google Earth	236
2330	SPLC 1b	USA	Wyoming	Lamar Cave	Plant	Grass	Grass	Plant	0.71237			44.8943	-110.235			Median	Located using Locality name and Google Earth	236
2331	SPLC 2a	USA	Wyoming	Lamar Cave	Plant	Shrub	Sagebrush	Plant	0.70948			44.8943	-110.235			Median	Located using Locality name and Google Earth	236
2332	SPLC 4a	USA	Wyoming	Lamar Cave	Plant	Shrub	Sagebrush	Plant	0.71276			44.8943	-110.235			Median	Located using Locality name and Google Earth	236
2333	SPLC 4d	USA	Wyoming	Lamar Cave	Plant	Shrub	Sagebrush	Plant	0.7132			44.8943	-110.235			Median	Located using Locality name and Google Earth	236
2334	SPLC 5b	USA	Wyoming	Lamar Cave	Plant	Shrub	Sagebrush	Plant	0.71208			44.8943	-110.235			Median	Located using Locality name and Google Earth	236
2335	SPLC 6a	USA	Wyoming	Lamar Cave	Plant	Shrub	Sagebrush	Plant	0.70897			44.8943	-110.235			Median	Located using Locality name and Google Earth	236
2336	SPLC 8b	USA	Wyoming	Lamar Cave	Plant	Grass	Grass	Plant	0.71024			44.8943	-110.235			Median	Located using Locality name and Google Earth	236
2337	SPLC 9b	USA	Wyoming	Lamar Cave	Plant	Shrub	Sagebrush	Plant	0.71089			44.8943	-110.235			Median	Located using Locality name and Google Earth	236
2338	SPWF 10a	USA	Wyoming	Lamar Cave	Plant	Grass	Grass	Plant	0.70839			44.8943	-110.235			Median	Located using Locality name and Google Earth	236
2339	SPWF 10c	USA	Wyoming	Lamar Cave	Plant	Grass	Grass	Plant	0.70642			44.8943	-110.235			Median	Located using Locality name and Google Earth	236
2340	SPWF 10d	USA	Wyoming	Lamar Cave	Plant	Grass	Grass	Plant	0.7073			44.8943	-110.235			Median	Located using Locality name and Google Earth	236
2341	SPWF 5b	USA	Wyoming	Lamar Cave	Plant	Grass	Grass	Plant	0.70858			44.8943	-110.235			Median	Located using Locality name and Google Earth	236
2342	SPWF 6a	USA	Wyoming	Lamar Cave	Plant	Tree	Cottonwood	Plant	0.70617			44.8943	-110.235			Median	Located using Locality name and Google Earth	236
2343	SPWF 7a	USA	Wyoming	Lamar Cave	Plant	Tree	Cottonwood	Plant	0.70833			44.8943	-110.235			Median	Located using Locality name and Google Earth	236
2344	SPWF 9b	USA	Wyoming	Lamar Cave	Plant	Tree	Willow	Plant	0.70752			44.8943	-110.235			Median	Located using Locality name and Google Earth	236
2345		Mexico			Mammals	Rodent	Rabbit bone	Bone	0.704595			19.6925	-98.8438			High	Map	239
2346		Mexico			Mammals	Rodent	Rabbit bone	Bone	0.704588			19.6925	-98.8438			High	Map	239
2347		Mexico			Mammals	Rodent	Rabbit bone	Bone	0.704689			19.6925	-98.8438			High	Map	239
2348		Mexico			Mammals	Rodent	Rabbit bone	Bone	0.704591			19.6925	-98.8438			High	Map	239
2349		Mexico			Mammals	Rodent	Rabbit bone	Bone	0.70464			19.6925	-98.8438			High	Map	239
2350		Mexico			Mammals	Rodent	Rabbit bone	Bone	0.704717			19.6925	-98.8438			High	Map	239
2351		Mexico			Mammals	Rodent	Rabbit bone	Bone	0.704612			19.6925	-98.8438			High	Map	239
2352		Mexico			Mammals	Rodent	Rabbit bone	Bone	0.704709			19.6925	-98.8438			High	Map	239
2353		Mexico			Mammals	Rodent	Rabbit bone	Bone	0.704654			19.6925	-98.8438			High	Map	239
2398		Mexico			Plant	bioavailable		Plant	0.7042			14.642	-91.227			Low	GPS	241
2435	Site 11MS2 FEA 1853 CAT527 Lab #75	USA	Illinois	Cahokia	Mammals	Rodent	Squirrel	Teeth	0.709327			38.6528	-90.0653			Median	Located using Locality name and Google Earth	244
2436	Site 11MS2 FEA 1853 CAT528 Lab #76	USA	Illinois	Cahokia	Mammals	Rodent	Squirrel	Teeth	0.709214			38.6528	-90.0653			Median	Located using Locality name and Google Earth	244
2437	SITE 11MS2 FEA 1853 CAT540-542 Lab #77	USA	Illinois	Cahokia	Mammals	Rodent	Squirrel	Bone	0.709095			38.6528	-90.0653			Median	Located using Locality name and Google Earth	244
2438	Site 11MS2 FEA 1853 CAT540-542 Lab#78	USA	Illinois	Cahokia	Mammals	Rodent	Squirrel	Bone	0.709358			38.6528	-90.0653			Median	Located using Locality name and Google Earth	244
2439	Site 11MS2 FEA 7767 CAT492 Lab#79	USA	Illinois	Cahokia	Mammals	Rodent	Squirrel	Bone	0.70926			38.6528	-90.0653			Median	Located using Locality name and Google Earth	244
2440		USA	Arizona	Vosberg	Soil	Soil		Soil exchangeable	0.71523			34.0434	-110.868			High	Estimated using Online Source within a wide range	245
2441		USA	Wisconsin	Aztalan	Mammals	Rodent	Rabbit	Bone	0.70922	4e-05		43.0667	-88.8667			Median	Located using Locality name and Google Earth	246
2442	A	USA	New Mexico	El Malpais National Monument, El Caldero_n Flow (site 201)	Plant	Grass	Blue grama	Plant	0.707384	7.8e-05		34.9676	-108.007			Low	Reported by Author	253
2443	A	USA	New Mexico	El Malpais National Monument, Zuni Sandstone (206)	Plant	Grass	Blue grama	Plant	0.709408	0.000151		34.721	-107.928			Low	Reported by Author	253
2444	A	USA	New Mexico	El Malpais National Monument, Bandera Flow (204 and 207)	Plant	Grass		Plant	0.707767	2.4e-05		34.9452	-108.106			Low	Reported by Author	253
2445	A	USA	New Mexico	El Malpais National Monument, Pre-Cambrian gneiss (202)	Plant	Grass		Plant	0.72191	0.000103		34.9837	-108.012			Low	Reported by Author	253
2446	A	USA	New Mexico	El Malpais National Monument, San Andres Limestone (203)	Plant	Grass		Plant	0.710626	3.3e-05		35.0144	-108.103			Low	Reported by Author	253
2447	A	USA	New Mexico	El Malpais National Monument, San Andres Limestone (203)	Plant	Grass		Plant	0.713025	3.6e-05		35.0144	-108.103			Low	Reported by Author	253
2448	A	USA	New Mexico	El Malpais National Monument, McCarty's Flow (205)	Plant	Shrub	Apache plume	Plant	0.70784	3.5e-05		34.8458	-107.92			Low	Reported by Author	253
2449	A	USA	New Mexico	El Malpais National Monument, McCarty's Flow (205)	Plant	Shrub	Rubber rabbitbrush	Plant	0.707809	2.5e-05		34.8458	-107.92			Low	Reported by Author	253
2450	A	USA	New Mexico	El Malpais National Monument, McCarty's Flow (205)	Plant	Shrub	Rubber rabbitbrush	Plant	0.707891	3.8e-05		34.8458	-107.92			Low	Reported by Author	253
2451	A	USA	New Mexico	El Malpais National Monument, Bandera Flow (204 and 207)	Plant	Shrub	Apache plume	Plant	0.706014	3e-05		34.9452	-108.106			Low	Reported by Author	253
2452	A	USA	New Mexico	El Malpais National Monument, Bandera Flow (204 and 207)	Plant	Shrub	Apache plume	Plant	0.706063	0.000217		34.9452	-108.106			Low	Reported by Author	253
2453	A	USA	New Mexico	El Malpais National Monument, Bandera Flow (204 and 207)	Plant	Shrub	Skunkbush	Plant	0.706449	2.9e-05		34.9452	-108.106			Low	Reported by Author	253
2454	A	USA	New Mexico	El Malpais National Monument, Bandera Flow (204 and 207)	Plant	Shrub	Rubber rabbitbrush	Plant	0.706259	3e-05		34.9452	-108.106			Low	Reported by Author	253
2455	A	USA	New Mexico	El Malpais National Monument, El Caldero_n Flow (site 201)	Plant	Shrub	Apache plume	Plant	0.705425	2.5e-05		34.9676	-108.007			Low	Reported by Author	253
2456	A	USA	New Mexico	El Malpais National Monument, El Caldero_n Flow (site 201)	Plant	Shrub	Rubber rabbitbrush	Plant	0.706035	3.7e-05		34.9676	-108.007			Low	Reported by Author	253
2457	A	USA	New Mexico	El Malpais National Monument, Pre-Cambrian gneiss (202)	Plant	Shrub	Apache plume	Plant	0.715935	3.3e-05		34.9837	-108.012			Low	Reported by Author	253
2458	A	USA	New Mexico	El Malpais National Monument, Pre-Cambrian gneiss (202)	Plant	Shrub	Apache plume	Plant	0.714416	3e-05		34.9837	-108.012			Low	Reported by Author	253
2459	A	USA	New Mexico	El Malpais National Monument, Pre-Cambrian gneiss (202)	Plant	Shrub	Rubber rabbitbrush	Plant	0.713184	5.4e-05		34.9837	-108.012			Low	Reported by Author	253
2460	A	USA	New Mexico	El Malpais National Monument, Zuni Sandstone (206)	Plant	Shrub	Skunkbush	Plant	0.708632	2.4e-05		34.721	-107.928			Low	Reported by Author	253
2461	A	USA	New Mexico	El Malpais National Monument, Zuni Sandstone (206)	Plant	Shrub	Skunkbush	Plant	0.708559	2.6e-05		34.721	-107.928			Low	Reported by Author	253
2462	A	USA	New Mexico	El Malpais National Monument, Zuni Sandstone (206)	Plant	Shrub	Rubber rabbitbrush	Plant	0.70815	2.8e-05		34.721	-107.928			Low	Reported by Author	253
2463	A	USA	New Mexico	El Malpais National Monument, Zuni Sandstone (206)	Plant	Shrub	Rubber rabbitbrush	Plant	0.708347	2.7e-05		34.721	-107.928			Low	Reported by Author	253
2464	A	USA	New Mexico	El Malpais National Monument, San Andres Limestone (203)	Plant	Shrub	Rubber rabbitbrush	Plant	0.707072	5.1e-05		35.0144	-108.103			Low	Reported by Author	253
2465	A	USA	New Mexico	El Malpais National Monument, McCarty's Flow (205)	Plant	Tree	ponderosa pine	Plant	0.707614	5.4e-05		34.8458	-107.92			Low	Reported by Author	253
2466	A	USA	New Mexico	El Malpais National Monument, McCarty's Flow (205)	Plant	Tree	Rocky mountain juniper	Plant	0.707872	2.4e-05		34.8458	-107.92			Low	Reported by Author	253
2467	A	USA	New Mexico	El Malpais National Monument, McCarty's Flow (205)	Plant	Tree	One-seed juniper	Plant	0.707862	3.7e-05		34.8458	-107.92			Low	Reported by Author	253
2468	A	USA	New Mexico	El Malpais National Monument, McCarty's Flow (205)	Plant	Tree	One-seed juniper	Plant	0.706764	4.8e-05		34.8458	-107.92			Low	Reported by Author	253
2469	A	USA	New Mexico	El Malpais National Monument, Bandera Flow (204 and 207)	Plant	Tree	Arizona pine	Plant	0.706354	5.4e-05		34.9452	-108.106			Low	Reported by Author	253
2470	A	USA	New Mexico	El Malpais National Monument, Bandera Flow (204 and 207)	Plant	Tree	Pinon pine	Plant	0.707988	3e-05		34.9452	-108.106			Low	Reported by Author	253
2471	A	USA	New Mexico	El Malpais National Monument, Bandera Flow (204 and 207)	Plant	Tree	Rocky mountain juniper	Plant	0.706809	2.7e-05		34.9452	-108.106			Low	Reported by Author	253
2472	A	USA	New Mexico	El Malpais National Monument, Bandera Flow (204 and 207)	Plant	Tree	Aspen	Plant	0.707071	2.4e-05		34.9452	-108.106			Low	Reported by Author	253
2473	A	USA	New Mexico	El Malpais National Monument, Bandera Flow (204 and 207)	Plant	Tree	Pinon pine	Plant	0.70684	2.7e-05		34.9452	-108.106			Low	Reported by Author	253
2474	A	USA	New Mexico	El Malpais National Monument, Bandera Flow (204 and 207)	Plant	Tree	Arizona pine	Plant	0.706394	2.6e-05		34.9452	-108.106			Low	Reported by Author	253
2475	A	USA	New Mexico	El Malpais National Monument, El Caldero_n Flow (site 201)	Plant	Tree	Arizona pine	Plant	0.705936	1.4e-05		34.9676	-108.007			Low	Reported by Author	253
2476	A	USA	New Mexico	El Malpais National Monument, Pre-Cambrian gneiss (202)	Plant	Tree	Pinon pine	Plant	0.707371	3e-05		34.9837	-108.012			Low	Reported by Author	253
2477	A	USA	New Mexico	El Malpais National Monument, Pre-Cambrian gneiss (202)	Plant	Tree	Rocky mountain juniper	Plant	0.711516	2.4e-05		34.9837	-108.012			Low	Reported by Author	253
2478	A	USA	New Mexico	El Malpais National Monument, Pre-Cambrian gneiss (202)	Plant	Tree	One-seed juniper	Plant	0.720308	2.7e-05		34.9837	-108.012			Low	Reported by Author	253
2479	A	USA	New Mexico	El Malpais National Monument, Pre-Cambrian gneiss (202)	Plant	Tree	One-seed juniper	Plant	0.720277	2.4e-05		34.9837	-108.012			Low	Reported by Author	253
2480	A	USA	New Mexico	El Malpais National Monument, Pre-Cambrian gneiss (202)	Plant	Tree	Pinon pine	Plant	0.713474	7.8e-05		34.9837	-108.012			Low	Reported by Author	253
2481	A	USA	New Mexico	El Malpais National Monument, Zuni Sandstone (206)	Plant	Tree	Arizona pine	Plant	0.708368	1.4e-05		34.721	-107.928			Low	Reported by Author	253
2482	A	USA	New Mexico	El Malpais National Monument, Zuni Sandstone (206)	Plant	Tree	Pinon pine	Plant	0.708508	2.8e-05		34.721	-107.928			Low	Reported by Author	253
2483	A	USA	New Mexico	El Malpais National Monument, Zuni Sandstone (206)	Plant	Tree	Rocky mountain juniper	Plant	0.708914	3e-05		34.721	-107.928			Low	Reported by Author	253
2484	A	USA	New Mexico	El Malpais National Monument, San Andres Limestone (203)	Plant	Tree	Arizona pine	Plant	0.707406	5.5e-05		35.0144	-108.103			Low	Reported by Author	253
2485	A	USA	New Mexico	El Malpais National Monument, San Andres Limestone (203)	Plant	Tree	Rocky mountain juniper	Plant	0.707784	5.5e-05		35.0144	-108.103			Low	Reported by Author	253
2486	A	USA	New Mexico	El Malpais National Monument, San Andres Limestone (203)	Plant	Tree	Rocky mountain juniper	Plant	0.708659	5.8e-05		35.0144	-108.103			Low	Reported by Author	253
2487	A	USA	New Mexico	El Malpais National Monument, San Andres Limestone (203)	Plant	Tree	One-seed juniper	Plant	0.70931	2.7e-05		35.0144	-108.103			Low	Reported by Author	253
2488	B	USA	New Mexico	El Malpais National Monument, McCarty's Flow (205)	Plant	Grass	Blue grama	Plant	0.708296	6.7e-05		34.8458	-107.92			Low	Reported by Author	253
2489	B	USA	New Mexico	El Malpais National Monument, Bandera Flow (204 and 207)	Plant	Grass	Blue grama	Plant	0.706805	4e-05		34.9452	-108.106			Low	Reported by Author	253
2490	B	USA	New Mexico	El Malpais National Monument, Pre-Cambrian gneiss (202)	Plant	Grass	Blue grama	Plant	0.710333	0.000305		34.9837	-108.012			Low	Reported by Author	253
2491	B	USA	New Mexico	El Malpais National Monument, McCarty's Flow (205)	Plant	Shrub	Apache plume	Plant	0.708068	3.4e-05		34.8458	-107.92			Low	Reported by Author	253
2492	B	USA	New Mexico	El Malpais National Monument, McCarty's Flow (205)	Plant	Shrub	Skunkbush	Plant	0.707721	2.3e-05		34.8458	-107.92			Low	Reported by Author	253
2493	B	USA	New Mexico	El Malpais National Monument, McCarty's Flow (205)	Plant	Shrub	Rubber rabbitbrush	Plant	0.707775	3.8e-05		34.8458	-107.92			Low	Reported by Author	253
2494	B	USA	New Mexico	El Malpais National Monument, Bandera Flow (204 and 207)	Plant	Shrub	Apache plume	Plant	0.706276	7.9e-05		34.9452	-108.106			Low	Reported by Author	253
2495	B	USA	New Mexico	El Malpais National Monument, Bandera Flow (204 and 207)	Plant	Shrub	Apache plume	Plant	0.70628	2.8e-05		34.9452	-108.106			Low	Reported by Author	253
2496	B	USA	New Mexico	El Malpais National Monument, Bandera Flow (204 and 207)	Plant	Shrub	Skunkbush	Plant	0.706236	2.7e-05		34.9452	-108.106			Low	Reported by Author	253
2497	B	USA	New Mexico	El Malpais National Monument, Bandera Flow (204 and 207)	Plant	Shrub	Rubber rabbitbrush	Plant	0.706259	2.7e-05		34.9452	-108.106			Low	Reported by Author	253
2498	B	USA	New Mexico	El Malpais National Monument, El Caldero_n Flow (site 201)	Plant	Shrub	Apache plume	Plant	0.705248	2.5e-05		34.9676	-108.007			Low	Reported by Author	253
2499	B	USA	New Mexico	El Malpais National Monument, El Caldero_n Flow (site 201)	Plant	Shrub	Skunkbush	Plant	0.704911	4.1e-05		34.9676	-108.007			Low	Reported by Author	253
2500	B	USA	New Mexico	El Malpais National Monument, El Caldero_n Flow (site 201)	Plant	Shrub	Rubber rabbitbrush	Plant	0.705492	3.5e-05		34.9676	-108.007			Low	Reported by Author	253
2501	B	USA	New Mexico	El Malpais National Monument, El Caldero_n Flow (site 201)	Plant	Shrub	Rubber rabbitbrush	Plant	0.705532	2.1e-05		34.9676	-108.007			Low	Reported by Author	253
2502	B	USA	New Mexico	El Malpais National Monument, Pre-Cambrian gneiss (202)	Plant	Shrub	Apache plume	Plant	0.711209	2.7e-05		34.9837	-108.012			Low	Reported by Author	253
2503	B	USA	New Mexico	El Malpais National Monument, Pre-Cambrian gneiss (202)	Plant	Shrub	Apache plume	Plant	0.711042	2.8e-05		34.9837	-108.012			Low	Reported by Author	253
2504	B	USA	New Mexico	El Malpais National Monument, Pre-Cambrian gneiss (202)	Plant	Shrub	Apache plume	Plant	0.711212	2.7e-05		34.9837	-108.012			Low	Reported by Author	253
2505	B	USA	New Mexico	El Malpais National Monument, Pre-Cambrian gneiss (202)	Plant	Shrub	Skunkbush	Plant	0.710391	3.6e-05		34.9837	-108.012			Low	Reported by Author	253
2506	B	USA	New Mexico	El Malpais National Monument, Zuni Sandstone (206)	Plant	Shrub	Skunkbush	Plant	0.707763	4.2e-05		34.721	-107.928			Low	Reported by Author	253
2507	B	USA	New Mexico	El Malpais National Monument, Zuni Sandstone (206)	Plant	Shrub	Skunkbush	Plant	0.70774	2.7e-05		34.721	-107.928			Low	Reported by Author	253
2508	B	USA	New Mexico	El Malpais National Monument, Zuni Sandstone (206)	Plant	Shrub	Rubber rabbitbrush	Plant	0.708274	2.5e-05		34.721	-107.928			Low	Reported by Author	253
2509	B	USA	New Mexico	El Malpais National Monument, San Andres Limestone (203)	Plant	Shrub	Rubber rabbitbrush	Plant	0.70632	4e-05		35.0144	-108.103			Low	Reported by Author	253
2510	B	USA	New Mexico	El Malpais National Monument, McCarty's Flow (205)	Plant	Tree	Rocky mountain juniper	Plant	0.708029	2.1e-05		34.8458	-107.92			Low	Reported by Author	253
2511	B	USA	New Mexico	El Malpais National Monument, McCarty's Flow (205)	Plant	Tree	One-seed juniper	Plant	0.706582	5.1e-05		34.8458	-107.92			Low	Reported by Author	253
2512	B	USA	New Mexico	El Malpais National Monument, McCarty's Flow (205)	Plant	Tree	One-seed juniper	Plant	0.706575	3.7e-05		34.8458	-107.92			Low	Reported by Author	253
2513	B	USA	New Mexico	El Malpais National Monument, Bandera Flow (204 and 207)	Plant	Tree	Arizona pine	Plant	0.708079	6.9e-05		34.9452	-108.106			Low	Reported by Author	253
2514	B	USA	New Mexico	El Malpais National Monument, Bandera Flow (204 and 207)	Plant	Tree	Pinon pine	Plant	0.707766	6.7e-05		34.9452	-108.106			Low	Reported by Author	253
2515	B	USA	New Mexico	El Malpais National Monument, Bandera Flow (204 and 207)	Plant	Tree	Rocky mountain juniper	Plant	0.706351	3.1e-05		34.9452	-108.106			Low	Reported by Author	253
2516	B	USA	New Mexico	El Malpais National Monument, Bandera Flow (204 and 207)	Plant	Tree	Rocky mountain juniper	Plant	0.70636	2.8e-05		34.9452	-108.106			Low	Reported by Author	253
2517	B	USA	New Mexico	El Malpais National Monument, Bandera Flow (204 and 207)	Plant	Tree	Aspen	Plant	0.706655	2.8e-05		34.9452	-108.106			Low	Reported by Author	253
2518	B	USA	New Mexico	El Malpais National Monument, Bandera Flow (204 and 207)	Plant	Tree	Aspen	Plant	0.706579	2.8e-05		34.9452	-108.106			Low	Reported by Author	253
[truncated: 8,497 more rows]

## Sheet: References
ID	Reference		Status
1	A Das, S Krishnaswami, A Kumar, 2006, Sr and 87Sr/86Sr in rivers draining the Deccan Traps (India): Implications to weathering, Sr fluxes, and the marine 87Sr/86Sr record around the K/T, Geochem., Geophys., Geosyst. 7 (6), doi 10.1029/2005GC001081.	Complete Reference
2		Complete Reference
3	A Karim, and J Veizer, Weathering processes in the Indus River Basin: implications from riverine carbon, sulfur, oxygen, and strontium isotopes: Chemical Geology [Chem. Geol.], vol. 170, no. 1-4, pp. 153-177, 1 Oct 2000.	Complete Reference
4	AD Jacobson, JD Blum, CP Chamberlain, D Craw, PO Koons, 2003, Climatic and tectonic controls on chemical weathering in the New Zealand Southern Alps, Geochim. Cosmochim. Acta 67 (1), 29-46.	Complete Reference
5	AI Pasquini, PJ Depetris, DM Gaiero, J-L Probst, 2005, Material sources, chemical weathering, and physical denudation in the Chubut River basin (Patagonia, Argentina): Implications from Andean rivers, J. Geol. 113, 451-469.	Complete Reference
6	Andrushko, Valerie A., et al. “Strontium Isotope Evidence for Prehistoric Migration at Chokepukio, Valley of Cuzco, Peru.” Latin American Antiquity, vol. 20, no. 1, 2009, pp. 57–75., doi:10.1017/S1045663500002510.	Complete Reference
7	McCall, Ashley. "The Relationship of Stable Isotopes to Late Woodland and Fort Ancient Agriculture, Mobility, and Paleopathologies at the Turpin Site." Electronic Thesis or Dissertation. University of Cincinnati, 2013. OhioLINK Electronic Theses and Dissertations Center. 07 Jun 2018.	Complete Reference
8	B chetelat, CQ Liu, ZQ Zhao, QL Wang, JL Li, J Li, BL Wang. 2008. Geochemistry of the dissolved load of the Changjiang Basin rivers: Anthropogenic impacts and chemical weathering	Complete Reference
9	B Lee, Y Han, Y Huh, C Lundstromb, L L. Siame, JI Leed, BK Park, ASTER Team 1. 2013. Chemical and physical weathering in south Patagonian rivers: A combined Sr–U–Be isotope approach	Complete Reference
10	B Wang, XQ Lee, HL Yuan, H Zhou, HG Cheng, JZ Cheng, ZH Zhou,Y Xing, B Fang, LK Zhang, F Yang. Distinct patterns of chemical weathering in the drainage basins of the Huanghe and Xijiang River, China: Evidence from chemical and Sr-isotopic compositions	Complete Reference
11	Hieronymus B., Godot J.M., Boulègue J., Bariac T., Negrel P., Dupré B. (1995). Chimie du fleuve Tocantins et de rivières côtières de l'est du Para (Brésil). In : Boulègue J. (ed.), Olivry Jean-Claude (ed.). Grands bassins fluviaux périatlantiques : Congo, Niger, Amazone. Paris : ORSTOM, 357-374. (Colloques et Séminaires). Grands Bassins Fluviaux Péri-Atlantiques : Congo, Niger, Amazone, Paris (FR…	Complete Reference
12	Charles R Bacon, Peter K Weber, Kimberly A Larsen, Reginald Reisenbichler, John A Fitzpatrick, and Joseph L Wooden. 2004. Migration and rearing histories of chinook salmon (Oncorhynchus tshawytscha) determined by ion microprobe Sr isotope and Sr/Ca transects of otoliths. Canadian Journal of Fisheries and Aquatic Sciences. 61(12): 2425-2439. https://doi.org/10.1139/f04-167	Complete Reference
13	Barberena, R, Durán, VA, Novellino, P, et al. Scale of human mobility in the southern Andes (Argentina and Chile): A new framework based on strontium isotopes. Am J Phys Anthropol. 2017; 164: 305–320. https://doi.org/10.1002/ajpa.23270	Complete Reference
14	Rachel, Barnett-Johnson, Pearson, Thomas E., Ramos, Frank C., Grimes, Churchill B., Bruce MacFarlane, R., (2008), Tracking natal origins of salmon using isotopes, otoliths, and landscape geology, Limnology and Oceanography, 53, doi: 10.4319/lo.2008.53.4.1633.	Complete Reference
14bis
15	Baumann, E. J. Jr & Crowley, B. E. 2015 (January): Stable isotopes reveal ecological differences amongst now-extinct proboscideans from the Cincinnati region, USA. Boreas, Vol. 44, pp. 240–254. 10.1111/bor.12091. ISSN 0300-9483.	Complete Reference
16	BD. Walther and SR. Thorrold. 2009. Continental-scale variation in otolith geochemistry of juvenile American shad (Alosa sapidissima)	Complete Reference
17	Beard, Brian L., and Clark M. Johnson. “Strontium Isotope Composition of Skeletal Material Can Determine the Birth Place and Geographic Mobility of Humans and Animals.” Journal of Forensic Sciences, vol. 45, no. 5, 2000, doi:10.1520/jfs14829j.	Complete Reference
18	Beehr, Dana E. Investigation of Middle Woodland Population Movement in the Midwestern United States using Strontium Isotopes, University of Illinois at Urbana-Champaign, Ann Arbor, 2011. ProQuest, https://search.proquest.com/docview/1009712041?accountid=14701.	Complete Reference
19	Benson, L.v., et al. “Possible Sources of Archaeological Maize Found in Chaco Canyon and Aztec Ruin, New Mexico.” Journal of Archaeological Science, vol. 36, no. 2, 2009, pp. 387–407., doi:10.1016/j.jas.2008.09.023.	Complete Reference
20	Benson, Larry V. “Who Provided Maize to Chaco Canyon after the Mid-12th-Century Drought?” Journal of Archaeological Science, vol. 37, no. 3, 2010, pp. 621–629., doi:10.1016/j.jas.2009.10.027.	Complete Reference
23	Blum, Joel D., et al. “87Sr/86Sr Ratios of Sierra Nevada Stream Waters: Implications for Relative Mineral Weathering Rates.” Geochimica Et Cosmochimica Acta, vol. 57, no. 21-22, 1993, pp. 5019–5025., doi:10.1016/s0016-7037(05)80014-6.	Complete Reference
24	Blum JD, Taliaferro EH, Weisse MT, Holmes RT. Changes in Sr/Ca, Ba/Ca and 87Sr/86Sr ratios between trophic levels in two forest ecosystems in the northeastern U.S.A. Biogeochemistry. 2000;49:87–101.	Complete Reference
25	Blum JD, Taliaferro EH, Holmes RT. Determining the sources of calcium for migratory songbirds using stable strontium isotopes. Oecologia. 2001;126:569–574.	Complete Reference
26	Brass 1976. The variation of the marine 87Sr/86Sr ratio during Phanerozoic time: interpretation using a flux model. Geochimica Et Cosmochimica Acta, vol. 40, no. 721-30	Complete Reference
27	Sean R. Brennan, Diego P. Fernandez, Glen Mackey, Thure E. Cerling, Clement P. Bataille, Gabriel J. Bowen, Matthew J. Wooller, Strontium isotope variation and carbonate versus silicate weathering in rivers from across Alaska: Implications for provenance studies, Chemical Geology, Volume 389, 2014, Pages 167-181	Complete Reference
28	Britton, K. 2010. Multi-isotope analysis and the reconstruction of prey species palaeomigrations and palaeoecology. Doctoral thesis, Durham University.	Complete Reference
29	Brunet, F. and Gaiero, D. and Probst, Jean-Luc and Depetris, P.J and Gauthier Lafaye, F. and Stille, P. ( 2005) d13C tracing of dissolved inorganic carbon sources in Patagonian rivers (Argentina). Hydrological Processes, 19 (17). pp. 3321-3344. ISSN 0885-6087	Complete Reference
30	C Dessert, B DuprŽ, LM Franois, J Schott, J Gaillardet, GJ Chakrapani, S Bajpai, S., 2001, Erosion of Deccan Traps determined by river geochemistry: impact on the global climate and the 87Sr/86Sr ratio of seawater, Earth Planet. Sci. Lett. 188, 459-474.	Complete Reference
31	C Grosbois, P Negrel, C Fouillac, D Grimaud, 2000, Dissolved load of the Loire River: Chemical and isotopic characterization, Chem. Geol. 170, 179-201.	Complete Reference
32	C Revenga, S Murray, Abramovitz, A Hammond, 1998, Watersheds of the World: Ecological Value and Vulnerability, WRI Publications, Baltimore, Maryland, USA.	Complete Reference
33	C Yang, K Telmer, J Veizer. 1996. Chemical dynamics of the “St. Lawrence” riverine system: δDH2O, δ18OH2O, δ13CDIC, δ34Ssulfate, and dissolved 87Sr/86Sr	Complete Reference
34	CH Chung, CF You, HY Chu. 2009. Weathering sources in the Gaoping (Kaoping) river catchments, southwestern Taiwan: Insights from major elements, Sr isotopes, and rare earth elements	Complete Reference
35	Döbereiner Chala-Aldana, Hervé Bocherens, Christopher Miller, Katherine Moore, Gregory Hodgins, Kurt Rademaker, Investigating mobility and highland occupation strategies during the Early Holocene at the Cuncaicha rock shelter through strontium and oxygen isotopes, Journal of Archaeological Science: Reports, Volume 19, 2018, Pages 811-827	Complete Reference
36	Chamberlain, C., Blum, J., Holmes, R. et al. The use of isotope tracers for identifying populations of migratory birds. Oecologia 109, 132–141 (1996) doi:10.1007/s004420050067	Complete Reference
37	Chesson, L. A., B. J. Tipple, G. N. Mackey, S. A. Hynek, D. P. Fernandez, and J. R. Ehleringer. 2012. Strontium isotopes in tap water from the coterminous USA. Ecosphere 3(7):67. http://dx.doi.org/10.1890/ES12-00122.1	Complete Reference
38	Lance N. Christian, Jay L. Banner, Larry E. Mack, Sr isotopes as tracers of anthropogenic influences on stream water in the Austin, Texas, area, Chemical Geology, Volume 282, Issues 3–4, 2011, Pages 84-97,	Complete Reference
39	CJ. Allègre, B. Dupré, P. Négrel, J. Gaillardet. 1996. Sr-Nd-Pb isotope systematics in Amazon and Congo River systems: Constraints about erosion processes	Complete Reference
40	Clauer, N., Chaudhuri, S., Toulkeridis, T., Blanc, G., 2000. Fluctuations of Caspian Sea level: beyond climatic variations? Geology 28, 1015–1018.	Complete Reference
41	M. Jennifer Cooke, Libby A. Stern, Jay L. Banner, Lawrence E. Mack, Thomas W. Stafford, Rickard S. Toomey; Precise timing and rate of massive late Quaternary soil denudation. Geology ; 31 (10): 853–856. doi: https://doi.org/10.1130/G19749.1	Complete Reference
42	Sandi R. Copeland, Hayley C. Cawthra, Erich C. Fisher, Julia A. Lee-Thorp, Richard M. Cowling, Petrus J. le Roux, Jamie Hodgkins, Curtis W. Marean, Strontium isotope investigation of ungulate movement patterns on the Pleistocene Paleo-Agulhas Plain of the Greater Cape Floristic Region, South Africa, Quaternary Science Reviews, Volume 141, 2016 ,Pages 65-84	Complete Reference
43	Coutu AN, Lee-Thorp J, Collins MJ, Lane PJ (2016) Mapping the Elephants of the 19th Century East African Ivory Trade with a Multi-Isotope Approach. PLoS ONE 11(10): e0163606. https://doi.org/10.1371/journal.pone.0163606	Complete Reference
44	CR. Bacon, PK. Weber, KA. Larsen, R. Reisenbichler, J A. Fitzpatrick, and JL. Wooden. 2005. Migration and rearing histories of chinook salmon (Oncorhynchus tshawytscha) determined by ion microprobe Sr isotope and Sr/Ca transects of otoliths	Complete Reference
45	David A. Crook, Katherine Lacksen, Alison J. King, Duncan J. Buckle, Steven J. Tickell, Jonathon D. Woodhead, Roland Maas, Simon A. Townsend, Michael M. Douglas. Temporal and spatial variation in strontium in a tropical river: implications for otolith chemistry analyses of fish migration. Canadian Journal of Fisheries and Aquatic Sciences, 2017, 74:533-545, https://doi.org/10.1139/cjfas-2016-0153	Complete Reference
46	Curtis, John Briggs and Alan M. Stueber. “Sr/Sr Ratios and Total Strontium Concentrations in Surface Waters of the Scioto River Drainage Basin, Ohio.” 1973. The Ohio Journal of Science. v73, n3 (May, 1973), 166-175	Complete Reference
47	Curtis, J. B., Jr., and A. M. Stueber. 1973. 87Sr/88Sr ratios and total strontium concentrations in surface waters of the Scioto River drainage basin, Ohio. Ohio J. Sci. 73(3): 166-175.	Complete Reference
48	Thomas A. Douglas, C.Page Chamberlain, Joel D. Blum, Land use and geologic controls on the major elemental and isotopic (δ15N and 87Sr/86Sr) geochemistry of the Connecticut River watershed, USA, Chemical Geology, Volume 189, Issues 1–2, 2002, Pages 19-34,	Complete Reference
49	Douglas, T.A. , Blum, J.D. , Guo, L. (2013). Hydrogeochemistry of seasonal flow regimes in the Chena River, a subarctic watershed draining discontinuous permafrost in interior Alaska (USA), Chemical Geology	Complete Reference
50	Eion M. Cameron, Kéiko Hattori, Strontium and neodynium isotope ratios in the Fraser River, British Columbia: a riverine transect across the Cordilleran orogen, Chemical Geology, Volume 137, Issues 3–4, 1997, Pages 243-253,	Complete Reference
51	E.L. Gross, P.J. Patchett, T.A. Dallegge, J.E. Spencer. (2001). The Colorado River system and Neogene sedimentary formations along its course. Apparent Sr isotopic connections. Journal of Geology, 109 (2001), pp. 449–461	Complete Reference
52	E.L. Gross, P.J. Patchett, T.A. Dallegge, J.E. Spencer. (2001). The Colorado River system and Neogene sedimentary formations along its course. Apparent Sr isotopic connections. Journal of Geology, 109 (2001), pp. 449–462	Complete Reference
53	E.L. Gross, P.J. Patchett, T.A. Dallegge, J.E. Spencer. (2001). The Colorado River system and Neogene sedimentary formations along its course. Apparent Sr isotopic connections. Journal of Geology, 109 (2001), pp. 449–463	Complete Reference
55	Jelmer W. Eerkens, Gry H. Barfod, Gina A. Jorgenson, Chris Peske, Tracing the mobility of individuals using stable isotope signatures in biological tissues: “locals” and “non-locals” in an ancient case of violent death from Central California, Journal of Archaeological Science, Volume 41, 2014, Pages 474-481,	Complete Reference
56	Nathan B. English, Julio L. Betancourt, Jeffrey S. Dean, Jay Quade. Strontium isotopes reveal distant sources of architectural timber in Chaco Canyon, New Mexico. Proceedings of the National Academy of Sciences Oct 2001, 98 (21) 11891-11896; DOI: 10.1073/pnas.211305498	Complete Reference
57	Jonathon E. Ericson, Strontium isotope characterization in the study of prehistoric human ecology, Journal of Human Evolution, Volume 14, Issue 5, 1985, Pages 503-514,	Complete Reference
58	Jane Evans, Rhys Bullman, 87Sr/86Sr isotope fingerprinting of Scottish and Icelandic migratory shorebirds, Applied Geochemistry, Volume 24, Issue 10, 2009, Pages 1927-1933,	Complete Reference
59	Evans & Tatham 2004 Defining 'local signature' in terms of Sr isotope composition using a tenth- to twelfth-century Anglo-Saxon population living on a Jurassic clay-carbonate terrain, Rutland, UK in K.Pye, and D.J.Croft, eds., Geological Society, London, p. 237-248.	Complete Reference
60	J.A. Evans, J. Montgomery, G. Wildman, N. Boulton; Spatial variations in biosphere 87Sr/86Sr in Britain. Journal of the Geological Society ; 167 (1): 1–4. doi: https://doi.org/10.1144/0016-76492009-090	Complete Reference
61	Joseph A. Ezzo, Clark M. Johnson, T.Douglas Price, Analytical Perspectives on Prehistoric Migration: A Case Study From East-Central Arizona, Journal of Archaeological Science, Volume 24, Issue 5, 1997, Pages 447-466,	Complete Reference
62	F Albarede, A Michard, 1987, Evidence from slowly changing 87Sr/86Sr in runoff from freshwater limestones of southern France, Chem. Geol. 64, 55-65.	Complete Reference
63	F Henry, J-L Probst, D Thouron, P Depetris, V Gracon, 1996, Nd-Sr isotopic compositions of dissolved and particulate material transported by the Parana and Uruguay rivers during high (5 December 1993) and low (September 1994) water periods, Sci. Geol. Bull. 49 (1-4), 89-100	Complete Reference
64	Faure, G., Hurley, P. M., and Fairbairn, H. W. ( 1963), An estimate of the isotopic composition of strontium in rocks of the Precambrian Shield of North America, J. Geophys. Res., 68( 8), 2323– 2329, doi:10.1029/JZ068i008p02323.	Complete Reference
65	Feranec, R.S., Hadly, E.A. & Paytan, A. Determining landscape use of Holocene mammals using strontium isotopes. Oecologia (2007) 153: 943. https://doi.org/10.1007/s00442-007-0779-y	Complete Reference
66	Fisher, R. S., and Stueber, A. M. ( 1976), Strontium isotopes in selected streams within the Susquehanna River Basin, Water Resour. Res., 12( 5), 1061– 1068, doi:10.1029/WR012i005p01061.	Complete Reference
103	Fisher, Miller, Slater and Crowley unpublished.	Complete Reference
104	Frabel and Crowley Unpublished data	Complete Reference
105	Karin M. Frei, Robert Frei, The geographic distribution of strontium isotopes in Danish surface waters – A base for provenance studies in archaeology, hydrology and agriculture, Applied Geochemistry, Volume 26, Issue 3, 2011, Pages 326-340,	Complete Reference
106	Freiwald 2011. Reconstructing Maya migration networks: Reconstructing population movement in the Belize River Valley during the late and terminal classic. PhD dissertation, University of Wisconsin, Madison	Complete Reference
107	G Han, CQ Liu. 2004. Water geochemistry controlled by carbonate dissolution: a study of the river waters draining karst-dominated terrain, Guizhou Province, China	Complete Reference
108	G Xin, GN Hanson, 1994, Strontium isotope study of the Peconic River watershed, Long Island, New York, Manuscript based on the MS Thesis by Gen Xin, Stony Brook University, call number x GB565.N72 P42 1993.	Complete Reference
109	Galy, A., France-Lanord, C., Derry, L.A., 1999. The Strontium isotopic budget of Himalayan rivers in Nepal and Bangladesh. Geochimica et Cosmochimica Acta.	Complete Reference
110	Daniel K. Gibson-Reinemer, Brett M. Johnson, Patrick J. Martinez, Dana L. Winkelman, Alan E. Koenig, Jon D. Woodhead. Elemental signatures in otoliths of hatchery rainbow trout (Oncorhynchus mykiss): distinctiveness and utility for detecting origins and movement. Canadian Journal of Fisheries and Aquatic Sciences, 2009, 66:513-524	Complete Reference
111	Gobierno de Chile - Ministerio de Obras Publicas, Direccion General de Aguas, Diagnostico y classification de los cursos y cuerpos de agua segun objetivos de calidad, Cuenca del Rio Rapel, Diciembre 2004, 190 p.	Complete Reference
112	Steven J. Goldstein, Stein B. Jacobsen, The Nd and Sr isotopic systematics of river-water dissolved material: Implications for the sources of Nd and Sr in seawater, Chemical Geology: Isotope Geoscience section, Volume 66, Issues 3–4, 1987, Pages 245-272	Complete Reference
113	Gosz, James R., and Douglas I. Moore. “Strontium Isotope Studies of Atmospheric Inputs to Forested Watersheds in New Mexico.” Biogeochemistry, vol. 8, no. 2, 1989, pp. 115–134. JSTOR, www.jstor.org/stable/1468553.	Complete Reference
114	W. C. Graustein, R. L. Armstrong The Use of Strontium-87/Strontium-86 Ratios to Measure Atmospheric Transport into Forested Watersheds. Science 21 Jan 1983 : 289-292	Complete Reference
115	Essa L. Gross, P. Jonathan Patchett, Todd A. Dallegge, and Jon E. Spencer. The Colorado River System and Neogene Sedimentary Formations along Its Course: Apparent Sr Isotopic Connections The Journal of Geology 2001 109:4, 449-461	Complete Reference
116	GW Brass, 1976, Variation of marine 87Sr/86Sr ratio during Phanerozoic time: Interpretation using a flux model, Geochim. Cosmochim. Acta 40, 721-730.	Complete Reference
117	Hyonjeong Noh, Youngsook Huh, Jianhua Qin, Andre Ellis, Chemical weathering in the Three Rivers region of Eastern Tibet, Geochimica et Cosmochimica Acta, Volume 73, Issue 7, 2009, Pages 1857-1877,	Complete Reference
118	H.H. Schopka, L.A. Derry, C.A. Arcilla,Chemical weathering, river geochemistry and atmospheric carbon fluxes from volcanic and ultramafic regions on Luzon Island, the Philippines, Geochimica et Cosmochimica Acta, Volume 75, Issue 4, 2011,Pages 978-1002	Complete Reference
119	Hart, S.R. and Tilton, G.R. (2013). The Isotope Geochemistry of Strontium and Lead in Lake Superior Sediments and Water. In The Earth Beneath the Continents (eds J.S. Steinhart and T.J. Smith). doi:10.1029/GM010p0127	Complete Reference
120	Gideon Hartman, Mike Richards, Mapping and defining sources of variability in bioavailable strontium isotope ratios in the Eastern Mediterranean, Geochimica et Cosmochimica Acta, Volume 126, 2014, Pages 250-264	Complete Reference
121	Kristin M. Hedman, B. Brandon Curry, Thomas M. Johnson, Paul D. Fullagar, Thomas E. Emerson, Variation in strontium isotope ratios of archaeological fauna in the Midwestern United States: a preliminary study, Journal of Archaeological Science, Volume 36, Issue 1, 2009, Pages 64-73,	Complete Reference
122	David A Hodell, Rhonda L Quinn, Mark Brenner, George Kamenov, Spatial variation of strontium isotopes (87Sr/86Sr) in the Maya region: a tool for tracking ancient human migration, Journal of Archaeological Science, Volume 31, Issue 5, 2004,Pages 585-601,	Complete Reference
123	Hoppe 1999-Unpublished raw data	Incomplete Reference
124	Kathryn A. Hoppe; Late Pleistocene mammoth herd structure, migration patterns, and Clovis hunting strategies inferred from isotopic analyses of multiple death assemblages. Paleobiology ; 30 (1): 129–145. doi: https://doi.org/10.1666/0094-8373(2004)030<0129:LPMHSM>2.0.CO;2	Complete Reference
125	Kathryn A. Hoppe, Paul L. Koch, Reconstructing the migration patterns of late Pleistocene mammals from northern Florida, USA, Quaternary Research, Volume 68, Issue 3, 2007, Pages 347-352	Complete Reference
126	Kathryn A. Hoppe, Paul L. Koch, Richard W. Carlson, S. David Webb; Tracking mammoths and mastodons: Reconstruction of migratory behavior using strontium isotope ratios. Geology ; 27 (5): 439–442. doi: https://doi.org/10.1130/0091-7613(1999)027<0439:TMAMRO>2.3.CO;2	Complete Reference
127	Horton, T. W., Chamberlain, C. P., Fantle, M., and Blum, J. D. ( 1999), Chemical weathering and lithologic controls of water chemistry in a high‐elevation river system: Clark's Fork of the Yellowstone River, Wyoming and Montana, Water Resour. Res., 35( 5), 1643– 1655, doi:10.1029/1998WR900103.	Complete Reference
128	Horton, T. W., C. P. Chamberlain, M. Fantle, and J. D. Blum. 1999. Chemical weathering and lithologic controls of water chemistry in a high-elevation river system: Clark’s Fork of the Yellowstone River, Wyoming and Montana. Water Resources Research 35:1643–1655.	Complete Reference
130	Hui-Yao Chu, Chen-Feng You, Dissolved constituents and Sr isotopes in river waters from a mountainous island – The Danshuei drainage system in northern Taiwan, Applied Geochemistry, Volume 22, Issue 8, 2007, Pages 1701-1714	Complete Reference
131	B. Lynn Ingram, Peter K. Weber; Salmon origin in California's Sacramento–San Joaquin river system as determined by otolith strontium isotopic composition. Geology ; 27 (9): 851–854. doi: https://doi.org/10.1130/0091-7613(1999)027<0851:SOICSS>2.3.CO;2	Complete Reference
132	Joel D. Blum, Yigal Erel, Kevin Brown, 87Sr/86Sr ratios of sierra nevada stream waters: Implications for relative mineral weathering rates, Geochimica et Cosmochimica Acta, Volume 57, Issues 21–22, 1993,Pages 5019-5025,	Complete Reference
133	Jérôme Gaillardet, Bernard Dupre, Claude J. Allegre, Philippe Négrel, Chemical and physical denudation in the Amazon River Basin, Chemical Geology, Volume 142, Issues 3–4, 1997, Pages 141-173	Complete Reference
134	Jérôme Gaillardet, Romain Millot, Bernard Dupré, Chemical denudation rates of the western Canadian orogenic belt: the Stikine terrane, Chemical Geology, Volume 201, Issues 3–4, 2003, Pages 257-279	Complete Reference
135	Jay Quade, Nathan English, Peter G DeCelles, Silicate versus carbonate weathering in the Himalaya: a comparison of the Arun and Seti River watersheds, Chemical Geology, Volume 202, Issues 3–4, 2003, Pages 275-296	Complete Reference
136	J Viers, B Dupré, S Deberdt, J.J Braun, B Angeletti, J Ndam Ngoupayou, A Michard Major and traces elements abundances, and strontium isotopes in the Nyong basin rivers (Cameroon): constraints on chemical weathering processes and elements transport mechanisms in humid tropical environments. Chem. Geol., 169 (2000), pp. 211–241	Complete Reference
137	J. Zhang , K. Takahashi , H. Wushiki , S. Yabuki , J.-M. Xiong , A. Masuda. (1995). Water geochemistry of the rivers around the Taklimakan Desert (NW China): Crustal weathering and evaporation processes in arid land. Chemical Geology, Volume 119, Issues 1–4, 5 January 1995, Pages 225–237	Complete Reference
138	J.M. Edmond, M.R. Palmer, C.I. Measures, B. Grant, R.F. Stallard, The fluvial geochemistry and denudation rate of the Guayana Shield in Venezuela, Colombia, and Brazil, Geochimica et Cosmochimica Acta, Volume 59, Issue 16, 1995, Pages 3301-3325	Complete Reference
139	J.M. Edmond, M.R. Palmer, C.I. Measures, E.T. Brown, Y. Huh, Fluvial geochemistry of the eastern slope of the northeastern Andes and its foredeep in the drainage of the Orinoco in Colombia and Venezuela, Geochimica et Cosmochimica Acta, Volume 60, Issue 16, 1996, Pages 2949-2974	Complete Reference
140	Lois M Jones, Gunter Faure; Strontium Isotope Geochemistry of Great Salt Lake, Utah. GSA Bulletin ; 83 (6): 1875–1880. doi: https://doi.org/10.1130/0016-7606(1972)83[1875:SIGOGS]2.0.CO;2	Complete Reference
141	Jordaan, L.J., Wepener, V., Huizenga, J.M., 2016. The strontium isotope distribution in water and fish within major South African catchments. Water SA 42 (2), 213e224. https://www.ajol.info/index.php/wsa/article/view/138069	Complete Reference
142	Jorgenson,G., Eerkens, J., Barfod, G., Bartelink, E. 2009 Migration patterns in the prehistoric California Delta: analysis of strontium isotopes. SCA Proceedings, Volume 23	Complete Reference
143	Jong-Sik Ryu, Kwang-Sik Lee, Ho-Wan Chang, Hyung Seon Shin, Chemical weathering of carbonates and silicates in the Han River basin, South Korea, Chemical Geology, Volume 247, Issues 1–2, 2008, Pages 66-80,	Complete Reference
144	Juarez, C.A. (2008), Strontium and Geolocation, the Pathway to Identification for Deceased Undocumented Mexican Border‐Crossers: A Preliminary Report*. Journal of Forensic Sciences, 53: 46-49. doi:10.1111/j.1556-4029.2007.00610.x	Complete Reference
146	Katherina Fiege, Christian A. Miller, Laura F. Robinson, Ricardo Figueroa, Bernhard Peucker-Ehrenbrink, Strontium isotopes in Chilean rivers: The flux of unradiogenic continental Sr to seawater, Chemical Geology, Volume 268, Issues 3–4, 2009, Pages 337-343	Complete Reference
147	Karin M. Frei, Robert Frei, The geographic distribution of strontium isotopes in Danish surface waters – A base for provenance studies in archaeology, hydrology and agriculture, Applied Geochemistry, Volume 26, Issue 3, 2011, Pages 326-340	Complete Reference
148	K. Semhi, N. Clauer, J.L. Probst. (2000). Strontium isotope compositions of river water as records of lithology-dependent mass transfers: the Garonne river and its tributaries (SW France), Chem. Geol., 168 (2000), pp. 173–193	Complete Reference
177	Kamenov, G.D. and Curtis, J.H. (2017), Using Carbon, Oxygen, Strontium, and Lead Isotopes in Modern Human Teeth for Forensic Investigations: A Critical Overview Based on Data from Bulgaria. J Forensic Sci, 62: 1452-1459. doi:10.1111/1556-4029.13462	Complete Reference
178	Keefe 2007 PhD thesis, University of Bradford	Complete Reference
179	Katy Keller, Joel D. Blum & George W. Kling (2007) Geochemistry of Soils and Streams on Surfaces of Varying Ages in Arctic Alaska, Arctic, Antarctic, and Alpine Research, 39:1, 84-98, DOI: 10.1657/1523-0430(2007)39[84:GOSASO]2.0.CO;2	Complete Reference
180	Keller, K., Blum, J.D., Kling, G.W. (2010). Stream geochemistry as an indicator of increasing permafrost thaw depth in an arctic watershed, (2010) Chemical Geology, 273 (1-2), pp. 76-81	Complete Reference
189	Brian P Kennedy, Joel D Blum, Carol L Folt, Keith H Nislow. Using natural strontium isotopic signatures as fish markers: methodology and application. Canadian Journal of Fisheries and Aquatic Sciences, 2000, 57:2280-2292, https://doi.org/10.1139/f00-206	Complete Reference
190	Kenney and Crowley, Unpublished 2012	Complete Reference
191	Kirby, M. X., Jones, D. S., & MacFadden, B. J. (2008). Lower Miocene stratigraphy along the Panama Canal and its bearing on the Central American Peninsula. PloS one, 3(7), e2791. https://doi.org/10.1371/journal.pone.0002791	Complete Reference
192	“The Bioarchaeology of Identity: Case Studies from the South Central Andes” by Kelly J. Knudson, Deborah E. Blom and Jane E. Buikstra. Invited paper in the symposium “Tensions, Theory and Directions in Bioarchaeology”, organized by Kenneth C. Nystrom at the 103rd Annual American Anthropological Association Meetings, Atlanta, GA, December 16-19	Complete Reference
193	Knudson, K.J., Price, T.D., Buikstra, J.E. and Blom, D.E. (2004), The Use of Strontium Isotope Analysis to Investigate Tiwanaku Migration and Mortuary Ritual in Bolivia and Peru. Archaeometry, 46: 5-18. doi:10.1111/j.1475-4754.2004.00140.x	Complete Reference
194	Knudson, Kelly J. “Tiwanaku Influence in the South Central Andes: Strontium Isotope Analysis and Middle Horizon Migration.” Latin American Antiquity, vol. 19, no. 1, 2008, pp. 3–23. JSTOR, www.jstor.org/stable/25478206.	Complete Reference
195	Knudson, K.J. and Price, T.D. (2007), Utility of multiple chemical techniques in archaeological residential mobility studies: Case studies from Tiwanaku‐ and Chiribaya‐affiliated sites in the Andes. Am. J. Phys. Anthropol., 132: 25-39. doi:10.1002/ajpa.20480	Complete Reference
196	Paul L. Koch, Alex N. Halliday, Lynn M. Walter, Ralph F. Stearley, Ted J. Huston, Gerald R. Smith, Sr isotopic composition of hydroxyapatite from recent and fossil salmon: the record of lifetime migration and diagenesis, Earth and Planetary Science Letters, Volume 108, Issue 4, 1992, Pages 277-287	Complete Reference
197	Lisette M. Kootker, Rowin J. van Lanen, Henk Kars, Gareth R. Davies, Strontium isoscapes in The Netherlands. Spatial variations in 87Sr/86Sr as a proxy for palaeomobility, Journal of Archaeological Science: Reports, Volume 6, 2016, Pages 1-13	Complete Reference
198	Krueger, H.W., 1985. Sr isotopes and Sr/Ca in bon. Paper presented at Bone Mineralization Conference, Warrenton, VA.	Complete Reference
199	Kurtz and Moore, Eos, AGU abstract OS33A-988, 2007. (DA Milton, SR Chenery, 2005, Mar Ecol Prog Ser 301, 279-291 have 0.707 based on fish otoliths)	Complete Reference
200	Lingling Wu, Youngsook Huh, Jianhua Qin, Gu Du, Suzan van Der Lee, Chemical weathering in the Upper Huang He (Yellow River) draining the eastern Qinghai-Tibet Plateau, Geochimica et Cosmochimica Acta, Volume 69, Issue 22, 2005, Pages 5279-5294	Complete Reference
201	Jason E. Laffoon, Gareth R. Davies, Menno L.P. Hoogland, Corinne L. Hofman, Spatial variation of biologically available strontium isotopes (87Sr/86Sr) in an archipelagic setting: a case study from the Caribbean, Journal of Archaeological Science, Volume 39, Issue 7, 2012, Pages 2371-2384	Complete Reference
202	Leach, S., Lewis, M., Chenery, C., Müldner, G. and Eckardt, H. (2009), Migration and diversity in Roman Britain: A multidisciplinary approach to the identification of immigrants in Roman York, England. Am. J. Phys. Anthropol., 140: 546-561. doi:10.1002/ajpa.21104	Complete Reference
203	Liu, W., Jiang, H., Shi, C. et al. Chemical and strontium isotopic characteristics of the rivers around the Badain Jaran Desert, northwest China: implication of river solute origin and chemical weathering. Environ Earth Sci 75, 1119 (2016) doi:10.1007/s12665-016-5910-0	Complete Reference
204	H.J.L. van der Lubbe, J. Krause-Nehring, A. Junginger, Y. Garcin, J.C.A. Joordens, G.R. Davies, C. Beck, C.S. Feibel, T.C. Johnson, H.B. Vonhof, Gradual or abrupt? Changes in water source of Lake Turkana (Kenya) during the African Humid Period inferred from Sr isotope ratios, Quaternary Science Reviews, Volume 174, 2017, Pages 1-12	Complete Reference
205	Matthew J. Grove, Paul A. Baker, Scott L. Cross, Catherine A. Rigsby, Geoffrey O. Seltzer, Application of strontium isotopes to understanding the hydrology and paleohydrology of the Altiplano, Bolivia–Peru, Palaeogeography, Palaeoclimatology, Palaeoecology, Volume 194, Issues 1–3, 2003, Pages 281-297	Complete Reference
206	M Sharma, K Balakrishna, AW Hofmann, R Shankar, 2007, The transport of osmium and strontium isotopes through a tropical estuary, Geochim. Cosmochim. Acta 71, 4856-4867	Complete Reference
207	M.J. Bickle, H.J. Chapman, J. Bunbury, W. Harris, I.J. Fairchild, T. Ahmad, C. Pomiès. (2005). Relative contributions of silicate and carbonate rocks to riverine Sr fluxes in the headwaters of the Ganges. Geochim. Cosmochim. Acta, 69 (9) (2005), pp. 2221–2240	Complete Reference
208	MA Wadleigh, J Veizer, C Brooks, 1985, Strontium and its isotopes in Canadian rivers - Fluxes and global implications, Geochim. Cosmochim. Acta 49, 1727-1736.	Complete Reference
209	Anne-France Maurer, Stephen J.G. Galer, Corina Knipper, Lars Beierlein, Elizabeth V. Nunn, Daniel Peters, Thomas Tütken, Kurt W. Alt, Bernd R. Schöne,Bioavailable 87Sr/86Sr in different environmental samples — Effects of anthropogenic contamination and implications for isoscapes in past migration studies, Science of The Total Environment, Volume 433, 2012, Pages 216-229,	Complete Reference
210	MC Stordal, GJ Wasserburg, 1986, Neodymium isotope study of Baffin Bay water: Sources of REE from very old terranes, Earth Planet. Sci. Lett. 77, 259-272.	Complete Reference
211	Ellen McManus, Janet Montgomery, Jane Evans, Angela Lamb, Rhea Brettell & Johan Jelsma (2013) “To the Land or to the Sea”: Diet and Mobility in Early Medieval Frisia, The Journal of Island and Coastal Archaeology, 8:2, 255-277, DOI: 10.1080/15564894.2013.787565	Complete Reference
212	Melilikin pers comm	Complete Reference
213	Miller, E., Blum , J. & Friedland, A. Determination of soil exchangeable-cation loss and weathering rates using Sr isotopes. Nature 362, 438–441 (1993) doi:10.1038/362438a0	Complete Reference
216	Millot R., Gaillardet J., Dupre B., and Allegre C. J. (2002) The global control of silicate weathering rates and the coupling with physical erosion: New insights from rivers of the Canadian Shield. Earth Planet. Sci. Lett. 196, 83–98.	Complete Reference
217	Millot, R., J. Gallardet, B. Dupre, and C. J. Allegre (2003), Northern latitude chemical weathering rates: Clues from the Mackenzie River Basin, Canada, Geochim. Cosmochim. Acta, 67, 1305–1329.	Complete Reference
218	Mike J Bickle, Judith Bunbury, Hazel J Chapman, Nigel B.W Harris, Ian J Fairchild, Talat Ahmad, Fluxes of Sr into the headwaters of the Ganges, Geochimica et Cosmochimica Acta, Volume 67, Issue 14, 2003, Pages 2567-2584,	Complete Reference
219	Montgomery 2002 PhD thesis, Bradford University, Bradford	Complete Reference
220	Montgomery, J. and Evans, J.A. and Wildman, G. (2006) 'Sr-87/Sr-86 isotope composition of bottled British mineral waters for environmental and forensic purposes.', Applied geochemistry., 21 (10). pp. 1626-1634.	Complete Reference
221	Janet Montgomery, Jane A. Evans, Rachel E. Cooper, Resolving archaeological populations with Sr-isotope mixing models, Applied Geochemistry, Volume 22, Issue 7, 2007, Pages 1502-1514	Complete Reference
222	Montgomery, J., J.A. Evans, C.A. Chenery, and G. Müldner. 2009. Stable isotope analysis of bone. Pp. 48–49, In M.O.H. Carver, C. Hills, and J. Scheschkewitz (Eds.). Wasperton: A Roman, British, and AngloSaxon Community in Central England. Boydell and Brewer, Woodbridge, UK. 290 pp	Complete Reference
223	M.R. Palmer, J.M. Edmond, The strontium isotope budget of the modern ocean, Earth and Planetary Science Letters, Volume 92, Issue 1, 1989, Pages 11-26	Complete Reference
224	Nigel Harris, Mike Bickle, Hazel Chapman, Ian Fairchild, Judith Bunbury, The significance of Himalayan rivers for silicate weathering rates: evidence from the Bhote Kosi tributary, Chemical Geology, Volume 144, Issues 3–4, 1998, Pages 205-220	Complete Reference
225	Nisi, B., Buccianti, A., Vaselli, O., Perini, G., Tassi, F., Minissale, A., et al. (2008). Hydrogeochemistry and strontium isotopes in the Arno River Basin (Tuscany, Italy): Constraints on natural controls by statistical modeling. Journal of Hydrology, 360, 166–183.	Complete Reference
226	Outridge, .P., Chenery, .S., Babaluk, .J. et al. Analysis of geological Sr isotope markers in fish otoliths with subannual resolution using laser ablation-multicollector-ICP-mass spectrometry. Env Geol 42, 891–899 (2002). https://doi.org/10.1007/s00254-002-0596-x	Complete Reference
227	P Louvat, CJ Allègre. 1998. Riverine erosion rates on Sao Miguel volcanic island, Azores archipelago	Complete Reference
228	P Negrel, E Petelet-Giraud, 2005, Strontium isotopes as tracers of groundwater-induced floods: the Somme case study (France), J. Hydrol. 305, 99-119.	Complete Reference
229	Philippe Négrel, Claude J. Allègre, Bernard Dupré, Eric Lewin, Erosion sources determined by inversion of major and trace element ratios and strontium isotopic ratios in river water: The Congo Basin case, Earth and Planetary Science Letters, Volume 120, Issues 1–2, 1993, Pages 59-76	Complete Reference
230	P Négrel, P Lachassagne, Geochemistry of the Maroni River (French Guiana) during the low water stage: implications for water–rock interaction and groundwater characteristics, Journal of Hydrology, Volume 237, Issues 3–4, 2000,Pages 212-233	Complete Reference
231	Negrel P., Dupré B. (1995). Temporal variations of SR isotopic ratios, major and trace elements composition of the Oubangui river basin : implications for the source of material. In : Boulègue J. (ed.), Olivry Jean-Claude (ed.). Grands bassins fluviaux périatlantiques : Congo, Niger, Amazone. Paris : ORSTOM, 181-198. (Colloques et Séminaires). Grands Bassins Fluviaux Péri-Atlantiques : Congo, Nig…	Complete Reference
232	M.R. Palmer, J.M. Edmond, The strontium isotope budget of the modern ocean, Earth and Planetary Science Letters, Volume 92, Issue 1, 1989, Pages 11-26	Complete Reference
233	Pande, K., Sarin, M.M., Trivedi, J.R., Krishnaswami, S., Sharma,K.K., 1994. The Indus River system India–Pakistan.: major ion chemistry, uranium and Sr isotopes. Chem. Geol. 116,245–259.	Complete Reference
235	Eugene Perry, Adina Paytan, Bianca Pedersen, Guadalupe Velazquez-Oliman, Groundwater geochemistry of the Yucatan Peninsula, Mexico: Constraints on stratigraphy and hydrogeology, Journal of Hydrology, Volume 367, Issues 1–2,2009, Pages 27-40,	Complete Reference
236	Porder, S., Paytan, A., & Hadly, E. (2003). Mapping the origin of faunal assemblages using strontium isotopes. Paleobiology, 29(2), 197-204. doi:10.1017/S0094837300018066	Complete Reference
237	Pretti, V. A., and Stewart, B. W., Solute sources and chemical weathering in the Owens Lake watershed, eastern California, Water Resour. Res., 38( 8), doi:10.1029/2001WR000370, 2002..	Complete Reference
238	Pretti, B.W. Stewart. (2002). Solute sources and chemical weathering in the Owens Lake watershed, eastern California Water Resour. Res., 38 (2002), p. 1127 http://dx.doi.org/10.1029/2001WR000370	Complete Reference
239	Price, T. Douglas, L. Manzanilla, and W.H. Middleton. Residential mobility at Teotihuacan: apreliminary study using strontium isotopes. J. of Archaeological Science 27: 903-913.	Complete Reference
240	T.D. Price , K.M. Frei , H. Gestsdottir , and V. Tiesler . 2010. Isotopes and mobility: Case studies with large samples. Mitteilungen der Berliner Gesellschaft für Anthropologie, Ethnologie und Urgeschichte 31:203–212.	Complete Reference
241	T. Douglas Price, Elise Naumann "The Peopling of the North Atlantic: Isotopic Results from Norway," Journal of the North Atlantic, 2014(sp7), 88-102,	Complete Reference
242	Price, T. Douglas, James H. Burton, Paul D. Fullagar, Lori E. Wright, Jane E. Buikstra, and Vera Tiesler. Strontium Isotopes in the study of the ancient Maya, in Archaeology andBioarchaeology of Population Movement among the Prehispanic Maya , A. Cucina (ed.), pp.119-132. New York: Springer.	Complete Reference
243	Price, T. Douglas, et al. “Isotopic Baselines in the North Atlantic Region.” Journal of the North Atlantic, 2014, pp. 103–136. JSTOR, www.jstor.org/stable/26671848.	Complete Reference
244	Price, T. Douglas, et al. “Place of Origin of Prehistoric Inhabitants of Aztalan, Jefferson Co., Wisconsin.” American Antiquity, vol. 72, no. 3, 2007, pp. 524–538. JSTOR, www.jstor.org/stable/40035859.	Complete Reference
245	T.Douglas Price, Clark M. Johnson, Joseph A. Ezzo, Jonathan Ericson, James H. Burton, Residential Mobility in the Prehistoric Southwest United States: A Preliminary Study using Strontium Isotope Analysis, Journal of Archaeological Science, Volume 21, Issue 3, 1994, Pages 315-330	Complete Reference
246	T.D. Price , J.H. Burton , and A.R. Bentley . 2002. The characterization of biologically available strontium isotope ratios for the study of prehistoric migration. Archaeometry 44:117–135	Complete Reference
247	PS Andersson, G Wasserburg, J Ingri, MC Strodal, 1994, Strontium, dissolved and particualte loads in fresh and brackish waters: the Baltic Sea and Mississippi Delta, Earth Planet. Sci. Lett. 124, 195-210.	Complete Reference
248	PS Andersson, GJ Wasserburg, J Ingri, 1992, The sources and transport of Sr and Nd isotopes in the Baltic Sea, Earth Planet. Sci. Lett. 113, 459-472.	Complete Reference
249	Rhonda L. Quinn, Bryan D. Tucker, John Krigbaum, Diet and mobility in Middle Archaic Florida: stable isotopic and faunal evidence from the Harris Creek archaeological site (8Vo24), Tick Island, Journal of Archaeological Science, Volume 35, Issue 8, 2008,Pages 2346-2356	Complete Reference
250	R Lšfvendahl, G Aberg, PJ Hamilton, 1990, Strontium in rivers of the Baltic Sea, Aquat. Sci. 52, 315-329.	Complete Reference
251	R. Eastin and G. Faure. Seasonal variation of the solute content and the 87Sr/86Sr ratio of the olentangy and Scioto rivers at Columbus, Ohio. The Ohio Journal of Science. v70 n3 (May, 1970), 170-179	Complete Reference
252	R. Rengarajan, Sunil K. Singh, M.M. Sarin, S. Krishnaswami, Strontium isotopes and major ion chemistry in the Chambal River system, India: Implications to silicate erosion rates of the Ganga, Chemical Geology, Volume 260, Issues 1–2, 2009, Pages 87-101	Complete Reference
253	Amanda C. Reynolds, Jay Quade, Julio L. Betancourt, Strontium isotopes and nutrient sourcing in a semi-arid woodland, Geoderma, Volumes 189–190, 2012, Pages 574-584	Complete Reference
254	Schulting, R., Richards, M., Pouncett, J., Manco, B., Freid, E., & Ostapkowicz, J. (2018). Absence of Saharan dust influence on the strontium isotope ratios on modern trees from the Bahamas and Turks and Caicos Islands – ERRATUM. Quaternary Research, 90(1), 251-251. doi:10.1017/qua.2018.45	Complete Reference
255	Posey, Robert. “Development and validation of a spatial prediction model for forensic geographical provenancing of human remains.” (2011).	Complete Reference
256	Seth Rose, Paul D. Fullagar, Strontium isotope systematics of base flow in Piedmont Province watersheds, Georgia (USA), Applied Geochemistry, Volume 20, Issue 8, 2005, Pages 1571-1586	Complete Reference
257	Rose, Seth, 2004. "A Combined Hydrological, Geochemical and Isotopic Approach to Understanding the Effects of Basin Scale on Base Flow Systematics in the Georgia Piedmont Province." Georgia Water Resources Institute, Georgia Tech, Atlanta, GA., 93p.	Complete Reference
258	S de Villiers, 2005, The correct use of Sr isotopes in river-groundwater mixing models: A Breede River case study, Water SA, 31 (3), 397-398.	Complete Reference
259	S Moon, Y Huh, A Zaitsev. 2009. Hydrochemistry of the Amur River: Weathering in a Northern Temperate Basin. Aquat Geochem (2009) 15: 497. https://doi.org/10.1007/s10498-009-9063-6	Complete Reference
260	Seulgi Moon, Youngsook Huh, Jianhua Qin, Nguyen van Pho, Chemical weathering in the Hong (Red) River basin: Rates of silicate weathering and their controlling factors, Geochimica et Cosmochimica Acta, Volume 71, Issue 6, 2007, Pages 1411-1430	Complete Reference
261	S. Roy, J. Gaillardet, C.J. Allègre, Geochemistry of dissolved and suspended loads of the Seine River, France: anthropogenic impact, carbonate and silicate weathering, Geochimica et Cosmochimica Acta, Volume 63, Issue 9, 1999, Pages 1277-1292	Complete Reference
262	S. Krishnaswami, J.R. Trivedi, M.M. Sarin, R. Ramesh, K.K. Sharma, Strontium isotopes and rubidium in the Ganga-Brahmaputra river system: Weathering in the Himalaya, fluxes to the Bay of Bengal and contributions to the evolution of oceanic87Sr/86Sr, Earth and Planetary Science Letters, Volume 109, Issues 1–2, 1992, Pages 243-253	Complete Reference
263	SD Rad, CJ Allegre, P Louvat, 2007, Hidden erosion on volcanic islands, Earth Planet Sci Lett. 262, 109-124.	Complete Reference
264	Sellick MJ, Kyser TK, Wunder MB, Chipley D, Norris DR (2009) Geographic Variation of Strontium and Hydrogen Isotopes in Avian Tissue: Implications for Tracking Migration and Dispersal. PLoS ONE 4(3): e4735. https://doi.org/10.1371/journal.pone.0004735	Complete Reference
265	Shand, P., Love, A.J., Darbyshire, D.P.F. & Edmunds, W.M., 2007b, Sr isotopes in natural waters: Applications to source characterisation and water-rock interaction in contrasting landscapes: Water-Rock Interaction, Vols 1 and 2, Proceedings, 27-35.	Complete Reference
266	SJ Goldstein, SB Jacobsen, 1987, The Nd and Sr isotopic systematics of river water dissolved material: Implications for the sources of Nd and Sr in seawater, Chem. Geol. (Isotope Geosci. Sect.) 66, 245-272.	Complete Reference
267	Sunil Kumar Singh, Anil Kumar, Christian France-Lanord, Sr and 87Sr/86Sr in waters and sediments of the Brahmaputra river system: Silicate weathering, CO2 consumption and Sr flux, Chemical Geology, Volume 234, Issues 3–4, 2006, Pages 308-320	Complete Reference
268	Philip A. Slater, Kristin M. Hedman, Thomas E. Emerson, Immigrants at the Mississippian polity of Cahokia: strontium isotope evidence for population movement, Journal of Archaeological Science, Volume 44, 2014, Pages 117-127	Complete Reference
269	Byeong-Yeol Song, Jong-Sik Ryu, Hyung Seon Shin, Kwang-Sik Lee. Determination of the Source of Bioavailable Sr Using 87Sr/86Sr Tracers: A Case Study of Hot Pepper and Rice. J. Agric. Food Chem. 2014, 62, 38, 9232-9238	Complete Reference
270	Spiro, B., Darbyshire, D.P.F., Smith, B., Ferguson, A.J., Antich, N. & Nunez, R., 2001, Isotope study of the origin and distribution of sulphate in waters from the Worcester Basin, UK: Water-Rock Interaction, Vols 1 and 2, 1147-1150.	Complete Reference
271	Stantis C, Kinaston RL, Richards MP, Davidson JM, Buckley HR (2015) Assessing Human Diet and Movement in the Tongan Maritime Chiefdom Using Isotopic Analyses. PLoS ONE 10(3): e0123156. https://doi.org/10.1371/journal.pone.0123156	Complete Reference
272	M.C. Stordal, G.J. Wasserburg, Neodymium isotopic study of Baffin Bay water: sources of REE from very old terranes, Earth and Planetary Science Letters, Volume 77, Issues 3–4, 1986, Pages 259-272	Complete Reference
677	Stueber, A., Pushkar, P., Baldwin, A. D., Jr.et al. Survey of 87Sr/86Sr ratios and total strontium concentrations in Ohio stream and ground waters. The Ohio Journal of Science. v72 n2 (March, 1972), 97-104	Complete Reference
679	Thomas A. Douglas, C.Page Chamberlain, Joel D. Blum, Land use and geologic controls on the major elemental and isotopic (δ15N and 87Sr/86Sr) geochemistry of the Connecticut River watershed, USA, Chemical Geology, Volume 189, Issues 1–2, 2002, Pages 19-34	Complete Reference
680	Tankersley and Crowley Unpublished data	Complete Reference
681	Thornton, E. K. 2011. Reconstructing ancient Maya animal trade through strontium isotope (87Sr/86Sr) analysis. Journal of Archaeological Science 38:3254–3263.	Complete Reference
682	Tarun K Dalai, S Krishnaswami, Anil Kumar, Sr and 87Sr/86Sr in the Yamuna River System in the Himalaya: sources, fluxes, and controls on sr isotope composition, Geochimica et Cosmochimica Acta, Volume 67, Issue 16, 2003, Pages 2931-2948	Complete Reference
683	Trickett 2007 PhD thesis, Durham University, Durham	Complete Reference
684	Unpublished data provided by Douglas Price	Complete Reference
685	Stephen J Van der Hoven, Jay Quade, Tracing spatial and temporal variations in the sources of calcium in pedogenic carbonates in a semiarid environment, Geoderma, Volume 108, Issues 3–4, 2002, Pages 259-276	Complete Reference
686	VD Pampura, GS Plyusnin, GP Sandimirova, 1980, Geochemical and isotopic composition of strontium in mineral-forming solutions of the Pauzhetka hydrothermal system (Southern Kamchatka), Geochem. Intern. 17, 57-70.	Complete Reference
687	Britta M. Voss, Bernhard Peucker-Ehrenbrink, Timothy I. Eglinton, Gregory Fiske, Zhaohui Aleck Wang, Katherine A. Hoering, Daniel B. Montluçon, Chase LeCroy, Sharmila Pal, Steven Marsh, Sharon L. Gillies, Alida Janmaat, Michelle Bennett, Bryce Downey, Jenna Fanslau, Helena Fraser, Garrett Macklam-Harron, Michelle Martinec, Brayden Wiebe, Tracing river chemistry in space and time: Dissolved inorga…	Complete Reference
688	Moire A. Wadleigh, Ján Veizer, Christopher Brooks, Strontium and its isotopes in Canadian rivers: Fluxes and global implications, Geochimica et Cosmochimica Acta, Volume 49, Issue 8, 1985, Pages 1727-1736	Complete Reference
689	Benjamin D. Walther, Simon R. Thorrold. Continental-scale variation in otolith geochemistry of juvenile American shad (Alosa sapidissima) Canadian Journal of Fisheries and Aquatic Sciences, 2008, 65:2623-2635, https://doi.org/10.1139/F08-164	Complete Reference
690	Benjamin D. Walther, Simon R. Thorrold & John E. Olney (2008) Geochemical Signatures in Otoliths Record Natal Origins of American Shad, Transactions of the American Fisheries Society, 137:1, 57-69, DOI: 10.1577/T07-029.1	Complete Reference
691	Warham. 2013 Mapping biosphere strontium isotope ratios across major lithological boundaries. A systematic investigation of the major influences on geographic variation in the 87Sr/86Sr composition of bioavailable strontium above the Cretaceous and Jurassic rocks of England. PhD Thesis	Complete Reference
692	Warner, M. M. (2016). A biogeochemistry approach to geographic origin and mortuaryarrangement at the Talgua cave ossuaries, Olancho, Honduras. (Master’s thesis). Retrieved from Mississippi State.	Complete Reference
693	Anna J. Waterman, David W. Peate, Ana Maria Silva, Jonathan T. Thomas, In search of homelands: using strontium isotopes to identify biological markers of mobility in late prehistoric Portugal, Journal of Archaeological Science, Volume 42, 2014, Pages 119-127	Complete Reference
694	Christian Wells, E., Davis-Salazar, K., Moreno-Cortes, J., Stuart, G., & Novotny, A. (2014). Analysis of the Context and Contents of an Ulua-Style Marble Vase from the Palmarejo Valley, Honduras. Latin American Antiquity, 25(1), 82-100. doi:10.7183/1045-6635.25.1.82	Complete Reference
695	West, J.B., Hurley, J.M., Dudás, F.Ö. and Ehleringer, J.R. (2009), The Stable Isotope Ratios of Marijuana. II. Strontium Isotopes Relate to Geographic Origin. Journal of Forensic Sciences, 54: 1261-1269. doi:10.1111/j.1556-4029.2009.01171.x	Complete Reference
696	Chris Widga, J. Douglas Walker, Lisa D. Stockli, Middle Holocene Bison diet and mobility in the eastern Great Plains (USA) based on δ13C, δ18O, and 87Sr/86Sr analyses of tooth enamel carbonate, Quaternary Research, Volume 73, Issue 3, 2010,Pages 449-463	Complete Reference
697	Widga, C., Walker, J.D. and Boehm, A., 2017. Variability in Bioavailable 87Sr/86Sr in the North American Midcontinent. Open Quaternary, 3(1), p.4. DOI: http://doi.org/10.5334/oq.32	Complete Reference
698	William J. Pestle, Antonio Simonetti, L. Antonio Curet, 87Sr/86Sr variability in Puerto Rico: geological complexity and the study of paleomobility, Journal of Archaeological Science, Volume 40, Issue 5, 2013, Pages 2561-2569	Complete Reference
699	Willmes et al. (2014)- The IRHUM (Isotopic Reconstruction of Human Migration) database – bioavailable strontium isotope ratios for geochemical fingerprinting in France. Earth Syst Sci Data, 6.	Complete Reference
700	Woo-Jin Shin, Jong-Sik Ryu, Youngyun Park, Kwang-Sik Lee, Chemical weathering and associated CO2 consumption in six major river basins, South Korea, Geomorphology, Volume 129, Issues 3–4, 2011,Pages 334-341	Complete Reference
701	Brian A. Wolff, Brett M. Johnson, André R. Breton, Patrick J. Martinez, Dana L. Winkelman. Origins of invasive piscivores determined from the strontium isotope ratio (87Sr/86Sr) of otoliths Canadian Journal of Fisheries and Aquatic Sciences, 2012, 69:724-739, https://doi.org/10.1139/f2012-009	Complete Reference
702	Wright, L. E., J. A. Valdés, J. H. Burton, T. D. Price,and H. P. Schwarcz. 2010. The children of Kaminaljuyu: Isotopic insight into diet and long distance interaction in Mesoamerica. Journal of Anthropological Archaeology 29 : 155 –178 .	Complete Reference
703	Wright, L. E. 2005. Identifying Immigrants to Tikal, Guatemala: Defining local variability in strontium isotope ratios of human tooth enamel. Journal of Archaeological Science 32 : 555 –566	Complete Reference
704	Geng Xin “Strontium Isotope Study of the Peconic River Watershed, Long Island, New York, Stony Brook University, 1993.	Complete Reference
705	Youngsook Huh, John M Edmond, The fluvial geochemistry of the rivers of Eastern Siberia: III. Tributaries of the Lena and Anabar draining the basement terrain of the Siberian Craton and the Trans-Baikal Highlands, Geochimica et Cosmochimica Acta, Volume 63, Issues 7–8, 1999, Pages 967-987	Complete Reference
706	Youngsook Huh, Mai-Yin Tsoi, Alexandr Zaitsev, John M. Edmond, The fluvial geochemistry of the rivers of Eastern Siberia: I. tributaries of the Lena River draining the sedimentary platform of the Siberian Craton, Geochimica et Cosmochimica Acta, Volume 62, Issue 10, 1998,Pages 1657-1676	Complete Reference
707	Youngsook Huh, Gera Panteleyev, Dmitry Babich, Alexandr Zaitsev, John M. Edmond, The fluvial geochemistry of the rivers of Eastern Siberia: II. Tributaries of the Lena, Omoloy, Yana, Indigirka, Kolyma, and Anadyr draining the collisional/accretionary zone of the Verkhoyansk and Cherskiy ranges, Geochimica et Cosmochimica Acta, Volume 62, Issue 12, 1998, Pages 2053-2075	Complete Reference
708	Chao Yang, Kevin Telmer, Ján Veizer, Chemical dynamics of the “St. Lawrence” riverine system: δDH2O, δ18OH2O, δ13CDIC, δ34Ssulfate, and dissolved 87Sr/86Sr, Geochimica et Cosmochimica Acta, Volume 60, Issue 5, 1996, Pages 851-866	Complete Reference
709	Zhifang Xu, Cong-Qiang Liu, Chemical weathering in the upper reaches of Xijiang River draining the Yunnan–Guizhou Plateau, Southwest China, Chemical Geology, Volume 239, Issues 1–2, 2007, Pages 83-95	Complete Reference
710	Zhifang Xu, Cong-Qiang Liu, Water geochemistry of the Xijiang basin rivers, South China: Chemical weathering and CO2 consumption, Applied Geochemistry, Volume 25, Issue 10, 2010, Pages 1603-1614	Complete Reference
711	Zhifang Xu, Jianpeng Ji, Chao Shi, Water geochemistry of the Chaohu Lake Basin rivers, China: Chemical weathering and anthropogenic inputs, Applied Geochemistry, Volume 26, Supplement, 2011, Pages S379-S383	Complete Reference
712	Mateusz Zieliński, Jolanta Dopieralska, Zdzislaw Belka, Aleksandra Walczak, Marcin Siepak, Michal Jakubowicz, Sr isotope tracing of multiple water sources in a complex river system, Noteć River, central Poland, Science of The Total Environment, Volumes 548–549, 2016, Pages 307-316	Complete Reference
713	Mateusz Zieliński, Jolanta Dopieralska, Zdzislaw Belka, Aleksandra Walczak, Marcin Siepak, Michał Jakubowicz, The strontium isotope budget of the Warta River (Poland): Between silicate and carbonate weathering, and anthropogenic pressure, Applied Geochemistry, Volume 81, 2017, Pages 1-11	Complete Reference
714	Durán V, P Novellino, L Menéndez, A Gasco, E Marsh, R Barberena y C Frigolé. 2018. Barrio Ramos I. Prácticas funerarias en el inicio del período de dominación Inca del valle de Uspallata (Mendoza, Argentina). Relaciones de la Sociedad Argentina de Antropologíá XLIII (1): xx-xx.	Complete Reference
715	Bern, C. R., Townsend, A. R., & Farmer, G. L. (2005). UNEXPECTED DOMINANCE OF PARENT‐MATERIAL STRONTIUM IN A TROPICAL FOREST ON HIGHLY WEATHERED SOILS. Ecology, 86(3), 626-632.	Complete Reference
716	Bern, C. R., Porder, S., & Townsend, A. R. (2007). Erosion and landscape development decouple strontium and sulfur in the transition to dominance by atmospheric inputs. Geoderma, 142(3-4), 274-284.	Complete Reference
717	Marchionni, S., Braschi, E., Tommasini, S., Bollati, A., Cifelli, F., Mulinacci, N., ... & Conticelli, S. (2013). High-precision 87Sr/86Sr analyses in wines and their use as a geological fingerprint for tracing geographic provenance. Journal of agricultural and food chemistry, 61(28), 6822-6831.	Complete Reference
718	Gómez, P., & Pacheco, A. (2016). Movilidad y dieta en el valle de El Mauro (31° 57’S.-71° 01’W.), Norte Semiárido de Chile, entre 8350-929 CAL. AP. Comechingonia, 20(1), 51-79.	Complete Reference
719	Britton, K., Grimes, V., Niven, L., Steele, T. E., McPherron, S., Soressi, M., ... & Richards, M. P. (2011). Strontium isotope evidence for migration in late Pleistocene Rangifer: Implications for Neanderthal hunting strategies at the Middle Palaeolithic site of Jonzac, France. Journal of human evolution, 61(2), 176-185.	Complete Reference
720	Buzon, M. R., Conlee, C. A., & Bowen, G. J. (2011). Refining oxygen isotope analysis in the Nasca region of Peru: an investigation of water sources and archaeological samples. International Journal of Osteoarchaeology, 21(4), 446-455.	Complete Reference
721	Chase, B., Meiggs, D., Ajithprasad, P., & Slater, P. A. (2014). Pastoral land-use of the Indus Civilization in Gujarat: faunal analyses and biogenic isotopes at Bagasra. Journal of Archaeological Science, 50, 1-15.	Complete Reference
722	Copeland, S. R., Sponheimer, M., Thorp, J. A. L., de Ruiter, D. J., Roux, P. J., Grimes, V., ... & Richards, M. P. (2010). Using strontium isotopes to study site accumulation processes. Journal of taphonomy, 8(2), 115-127.	Complete Reference
723	Degryse, P., Shortland, A., De Muynck, D., Van Heghe, L., Scott, R., Neyt, B., & Vanhaecke, F. (2010). Considerations on the provenance determination of plant ash glasses using strontium isotopes. Journal of Archaeological Science, 37(12), 3129-3135.	Complete Reference
724	Drouet, T., Herbauts, J., Gruber, W., & Demaiffe, D. (2007). Natural strontium isotope composition as a tracer of weathering patterns and of exchangeable calcium sources in acid leached soils developed on loess of central Belgium. European journal of soil science, 58(1), 302-319.	Complete Reference
725	Evans, J., & Bullman, R. (2009). 87Sr/86Sr isotope fingerprinting of Scottish and Icelandic migratory shorebirds. Applied Geochemistry, 24(10), 1927-1933.	Complete Reference
726	Evans, J. A., Montgomery, J., Wildman, G., & Boulton, N. (2010). Spatial variations in biosphere 87Sr/86Sr in Britain. Journal of the Geological Society, 167(1), 1-4.	Complete Reference
727	Feranec, R. S., Hadly, E. A., & Paytan, A. (2010). Isotopes reveal limited effects of middle Pleistocene climate change on the ecology of mid-sized mammals. Quaternary International, 217(1-2), 43-52.	Complete Reference
728	Font, L., Nowell, G. M., Pearson, D. G., Ottley, C. J., & Willis, S. G. (2007). Sr isotope analysis of bird feathers by TIMS: a tool to trace bird migration paths and breeding sites. Journal of Analytical Atomic Spectrometry, 22(5), 513-522.	Complete Reference
729	Giblin, J. I., Knudson, K. J., Bereczki, Z., Pálfi, G., & Pap, I. (2013). Strontium isotope analysis and human mobility during the Neolithic and Copper Age: a case study from the Great Hungarian Plain. Journal of Archaeological Science, 40(1), 227-239.	Complete Reference
730	Grimstead, D. N., Quade, J., & Stiner, M. C. (2016). Isotopic Evidence for Long‐Distance Mammal Procurement, Chaco Canyon, New Mexico, USA. Geoarchaeology, 31(5), 335-354.	Complete Reference
732	Hindshaw, R. S., Tipper, E. T., Reynolds, B. C., Lemarchand, E., Wiederhold, J. G., Magnusson, J., ... & Bourdon, B. (2011). Hydrological control of stream water chemistry in a glacial catchment (Damma Glacier, Switzerland). Chemical Geology, 285(1-4), 215-230.	Complete Reference
733	Kierdorf, H., Åberg, G., & Kierdorf, U. (2008). Lead concentrations and lead and strontium stable-isotope ratios in teeth of European roe deer (Capreolus capreolus). European Journal of Wildlife Research, 54(2), 313-319.	Complete Reference
734	Koch, P. L., Heisinger, J., Moss, C., Carlson, R. W., Fogel, M. L., & Behrensmeyer, A. K. (1995). Isotopic tracking of change in diet and habitat use in African elephants. Science, 267(5202), 1340-1343.	Complete Reference
735	Miller, O. L., Solomon, D. K., Fernandez, D. P., Cerling, T. E., & Bowling, D. R. (2014). Evaluating the use of strontium isotopes in tree rings to record the isotopic signal of dust deposited on the Wasatch Mountains. Applied geochemistry, 50, 53-65.	Complete Reference
736	Pellegrini, M., Donahue, R. E., Chenery, C., Evans, J., Lee‐Thorp, J., Montgomery, J., & Mussi, M. (2008). Faunal migration in late‐glacial central Italy: implications for human resource exploitation. Rapid Communications in Mass Spectrometry: An International Journal Devoted to the Rapid Dissemination of Up‐to‐the‐Minute Research in Mass Spectrometry, 22(11), 1714-1726.	Complete Reference
737	Perry, M. A., Coleman, D., & Delhopital, N. (2008). Mobility and exile at 2nd century AD Khirbet edh‐Dharih: strontium isotope analysis of human migration in western Jordan. Geoarchaeology: An International Journal, 23(4), 528-549.	Complete Reference
738	Porder, S., Clark, D. A., & Vitousek, P. M. (2006). Persistence of rock‐derived nutrients in the wet tropical forests of La Selva, Costa Rica. Ecology, 87(3), 594-602.	Complete Reference
739	Poszwa, A., Ferry, B., Dambrine, E., Pollier, B., Wickman, T., Loubet, M., & Bishop, K. (2004). Variations of bioavailable Sr concentration and 87 Sr/86 Sr ratio in boreal forest ecosystems. Biogeochemistry, 67(1), 1-20.	Complete Reference
740	Radloff, F. G. T., Mucina, L., Bond, W. J., & Le Roux, P. J. (2010). Strontium isotope analyses of large herbivore habitat use in the Cape Fynbos region of South Africa. Oecologia, 164(2), 567-578.	Complete Reference
742	Raiber, M., Webb, J. A., & Bennetts, D. A. (2009). Strontium isotopes as tracers to delineate aquifer interactions and the influence of rainfall in the basalt plains of southeastern Australia. Journal of hydrology, 367(3-4), 188-199.	Complete Reference
743	Reynolds, A. C., Betancourt, J. L., Quade, J., Patchett, P. J., Dean, J. S., & Stein, J. (2005). 87Sr/86Sr sourcing of ponderosa pine used in Anasazi great house construction at Chaco Canyon, New Mexico. Journal of Archaeological Science, 32(7), 1061-1075.	Complete Reference
744	Richards, M., Harvati, K., Grimes, V., Smith, C., Smith, T., Hublin, J. J., ... & Panagopoulou, E. (2008). Strontium isotope evidence of Neanderthal mobility at the site of Lakonis, Greece using laser-ablation PIMMS. Journal of Archaeological Science, 35(5), 1251-1256.	Complete Reference
745	Schulting, R., Richards, M., Pouncett, J., Manco, B. N., Freid, E., & Ostapkowicz, J. (2018). Absence of Saharan dust influence on the strontium isotope ratios on modern trees from the Bahamas and Turks and Caicos Islands. Quaternary Research, 89(2), 394-412.	Complete Reference
746	Kennedy, M. J., Hedin, L. O., & Derry, L. A. (2002). Decoupling of unpolluted temperate forests from rock nutrient sources revealed by natural 87Sr/86Sr and 84Sr tracer addition. Proceedings of the National Academy of Sciences, 99(15), 9639-9644.	Complete Reference
747	Kennedy, M. J., Chadwick, O. A., Vitousek, P. M., Derry, L. A., & Hendricks, D. M. (1998). Changing sources of base cations during ecosystem development, Hawaiian Islands. Geology, 26(11), 1015-1018.	Complete Reference
748	Porder, S., Paytan, A., & Vitousek, P. M. (2005). Erosion and landscape development affect plant nutrient status in the Hawaiian Islands. Oecologia, 142(3), 440-449.	Complete Reference
749	Sealy, J. C., van der Merwe, N. J., Sillen, A., Kruger, F. J., & Krueger, H. W. (1991). 87Sr86Sr as a dietary indicator in modern and archaeological bone. Journal of Archaeological Science, 18(3), 399-416.	Complete Reference
750	Vogel, J. C., Eglington, B., & Auret, J. M. (1990). Isotope fingerprints in elephant bone and ivory. Nature, 346(6286), 747.	Complete Reference
751	Varela, R., Sato, K., González, P. D., Sato, A. M., & Basei, M. A. (2009). Geología y geocronología Rb-Sr de granitoides de Sierra Grande, provincia de Río Negro. Revista de la Asociación Geológica Argentina, 64(2), 275-284.	Complete Reference
752	Varela, R., González, P. D., Philipp, R., Sato, A. M., González, S., Greco, G., & Naipauer, M. (2014). Isótopos de estroncio en calcáreos del noreste Patagónico: resultados preliminares. Revista de la Asociación Geológica Argentina, 71(4), 526-536.	Complete Reference
753	Dalla Salda, L. H., Varela, R., Cingolani, C., & Aragón, E. (1994). The Rio Chico Paleozoic crystalline complex and the evolution of Northern Patagonia. Journal of South American Earth Sciences, 7(3-4), 377-386.	Complete Reference
756	Christophe Snoeck, Saskia Ryan, John Pouncett, Maura Pellegrini, Philippe Claeys, Ashlea N. Wainwright, Nadine Mattielli, Julia A. Lee-Thorp, Rick J. Schulting, Towards a biologically available strontium isotope baseline for Ireland, Science of The Total Environment, 2019, 136248	Complete Reference
757	Adams, S, Grün, R, McGahan, D, et al. A strontium isoscape of north‐east Australia for human provenance and repatriation. Geoarchaeology. 2019; 34: 231‐ 251. https://doi.org/10.1002/gea.21728	Complete Reference
759	A. Janzen, Bataille, C.P.B, Copeland S., Quinn, R. Ambrose, S., Reed, D., Grimes, V., Richards, M., le Roux, P., Roberts, P. Spatial variation in bioavailable strontium isotope ratios (87Sr/86Sr) in Kenya and northern Tanzania: Implications for ecology, paleoanthropology, and archaeology	Complete Reference
760	Rodrigues, C., Máguas, C. & Prohaska, T. Eur Food Res Technol (2011) 232: 361. https://doi.org/10.1007/s00217-010-1362-z	Complete Reference
761	Ramiro Barberena, Augusto Tessone, Mariana Cagnoni, Alejandra Gasco, Víctor Durán, Diego Winocur, Anahí Benítez, Gustavo Lucero, Darío Trillas, Inés Zonana, Paula Novellino, Mauricio Fernández, Marta A. Bavio, Erica Zubillaga & Eduardo A. Gautier (2019) Bioavailable Strontium in the Southern Andes (Argentina and Chile): A Tool for Tracking Human and Animal Movement, Environmental Archaeology, DOI…	Complete Reference
762	Jurian A. Hoogewerff, Clemens Reimann, Henriette Ueckermann, Robert Frei, Karin M. Frei, Thalita van Aswegen, Claudine Stirling, Malcolm Reid, Aaron Clayton, Anna Ladenberger, S. Albanese, M. Andersson, R. Baritz, M.J. Batista, A. Bel-lan, M. Birke, D. Cicchella, A. Demetriades, B. De Vivo, W. De Vos, E. Dinelli, M. Ďuriš, A. Dusza-Dobek, O.A. Eggen, M. Eklund, V. Ernstsen, P. Filzmoser, D.M.A Fl…	Complete Reference
764	D. Esker, S.L. Forman, C. Widga, J.D. Walker, J.E. Andrew, Home range of the Columbian mammoths (Mammuthus columbi) and grazing herbivores from the Waco Mammoth National Monument, (Texas, USA) based on strontium isotope ratios from tooth enamel bioapatite, Palaeogeography, Palaeoclimatology, Palaeoecology, Volume 534, 2019, 109291, ISSN 0031-0182	Complete Reference
765	Crowley, B.E., Castro, I., Soarimalala, V., Goodman, S.M., 2018. Isotopic evidence for niche partitioning and the influence of anthropogenic disturbance on endemic and introduced rodents in central Madagascar. Sci. Nat. https://doi.org/10.1007/s00114-018-1564-y	Complete Reference
766	Crowley, B.E., Godfrey, L.R., 2019. Strontium Isotopes Support Small Home Ranges for Extinct Lemurs. Front. Ecol. Evol. 7, 490. https://doi.org/10.3389/fevo.2019.00490	Complete Reference
767	Crowley, B.E., Slater, P.A., Arrigo-Nelson, S.J., Baden, A.L., Karpanty, S.M., 2017. Strontium isotopes are consistent with low-elevation foraging limits for Henst’s goshawk. Wildl. Soc. Bull. https://doi.org/10.1002/wsb.840	Complete Reference
768	Bataille C.P., Crowley B.E., Wooller M.J., Bowen G.J. 2020 Advances in global bioavailable strontium isoscapes. Paleogeography, Palaeoclimatology, Palaeoecology, 555, 109849	Complete Reference
769	This study Cook Inlet water data (See Appendix C)	Complete Reference
770	Crowley et al. In prep An isotopic investigation of changes in an extinct lemur’s mobility and diet following weaning.	unpublished data
771	Wang X., Bocksberger G., Lautenschlager T.,Finckh M., Meller P., O'Malley G. E., Oelze V. (2023) A bioavailable strontium isoscape of Angola with implications for the archaeology of the transatlantic slave trade. Journal of Archaeological Science. 154, 105775	unpublished data
772	Hamilton, Marian I., Fernandez, Diego P., Nelson, Sherry V., 2021.Using Strontium Isotopes to Determine Philopatry and Dispersal in Primates: a Case Study from Kibale National Park. Royal Society Open Science, vol. 8, no. 2, 2021, pp. 200760–200760, https://doi.org/10.1098/rsos.200760.	Complete Reference
773	Markowska, M., Martin, A.N., Vonhof, H.B., Guinoiseau, D.,Fischer, M.L. ; Zinaye, B., Galer, S.J.G., Asrat, A., Junginger, A. A Multi-Isotope and Modelling Approach for Constraining Hydro-Connectivity in the East African Rift System, Southern Ethiopia.Quaternary Science Reviews, vol. 279, 2022, p. 107387–, https://doi.org/10.1016/j.quascirev.2022.107387.	Complete Reference
774	Wong, Megan., Grimes, Vaughan., Steskal, Martin., Song, Justin., Ng, John., Jaouen, Klervia., Lam, Vienna Chichi., Richards, Michael. A Bioavailable Baseline Strontium Isotope Map of Southwestern Turkey for Mobility Studies. Journal of Archaeological Science, Reports, vol. 37, 2021, p. 102922–, https://doi.org/10.1016/j.jasrep.2021.102922.	Complete Reference
775	Ryan, Saskia E., Dabrowski, Vladimir.,Dapoigny, Arnaud.,Gauthier, Caroline., Douville, Eric.,Tengberg, Margareta., Kerfant, Céline., Mouton, Michel., Desormeau, Xavier., Zazzo, Antoine., Bouchaud, Charlène. Strontium Isotope Evidence for a Trade Network Between Southeastern Arabia and India During Antiquity.Scientific Reports, vol. 11, no. 1, 2021, pp. 303–303, https://doi.org/10.1038/s41598-020-…	Complete Reference
776	James, Hannah F., Adams, Shaun.,Willmes, Malte., Mathison, Kate., Ulrichsen, Andrea., Wood, Rachel., Valera, Antonio C.,Frieman, Catherine J., Grün, Rainer. A Large-Scale Environmental Strontium Isotope Baseline Map of Portugal for Archaeological and Paleoecological Provenance Studies. Journal of Archaeological Science, vol. 142, 2022, p. 105595–, https://doi.org/10.1016/j.jas.2022.105595.	Complete Reference
777	Ladegaard-Pedersen Pernille, Achilleos Marie, Dorflinger Gerarld, Frei Robert, Kristiansen Kristian, Frei Karin M. A strontium isotope baseline of Cyprus. Assessing the use of soil leachates, plants, groundwater and surface water as proxies for the local range of bioavailable strontium isotope composition. Science of the Total Environment, vol. 708, 2020, p. 134714, https://doi.org/10.1016/j.scit…	Complete Reference	* I asked if I could have the supp data in Excel format 14th Dec.
778	Frank Anja B., Frei Robert, Kristiansen Kristian, Frei Karin M. A Multi-Proxy, Bioavailable Strontium Isotope Baseline for Southern Almería, Spain: Using Modern Environmental Samples to Constrain the Isotopic Range of Bioavailable Strontium. Applied Geochemistry, vol. 144, 2022, https://doi.org/10.1016/j.apgeochem.2022.105405.	Complete Reference
779	Frank, Anja B., Frei, Robert., Moutafi, Ioanna.,Voutsaki, Sofia.,Orgeolet, Raphaël.,Kristiansen, Kristian.,Frei, Karin M. “The Geographic Distribution of Bioavailable Strontium Isotopes in Greece – A Base for Provenance Studies in Archaeology.” The Science of the Total Environment, vol. 791, 2021, pp. 148156–148156, https://doi.org/10.1016/j.scitotenv.2021.148156.	Complete Reference
780	Frank, Anja B., Frei, Robert., Triantaphyllou, Maria., Vassilakis, Emmanuel., Kristiansen, Kristian., Frei, Karin M. “Isotopic Range of Bioavailable Strontium on the Peloponnese Peninsula, Greece: A Multi-Proxy Approach.” The Science of the Total Environment, vol. 774, 2021, p. 145181–, https://doi.org/10.1016/j.scitotenv.2021.145181.	Complete Reference
781	Tucker Laura, Favreau Julien, Itambu Makarius, Larter Fergus, Mollel Neduvoto, Mwambwiga Aloyce, Patalano Robert, Roberts Patrick, Soto María, Mercader Julio. Initial Assessment of Bioavailable Strontium at Oldupai Gorge, Tanzania: Potential for Early Mobility Studies. Journal of Archaeological Science, vol. 114, 2020, p. 105066–, https://doi.org/10.1016/j.jas.2019.105066.	Complete Reference
782	Ladegaard-Pedersen Pernille, Frei Robert, Frank Anja B., Saracino Massimo, Zorzin Roberto, Martinelli Nicoletta, Kaul Flemming, Kristiansen Kristian, Frei Karin M. Constraining a Bioavailable Strontium Isotope Baseline for the Lake Garda Region, Northern Italy: A Multi-Proxy Approach. Journal of Archaeological Science, Reports, vol. 41, 2022, p. 103339–, https://doi.org/10.1016/j.jasrep.2022.1033…	Complete Reference
783	Moffat Ian, Rudd Rachel, Willmes Malte, Mortimer Graham, Kinsley Les, McMorrow Linda, Armstrong Richard, Aubert Maxime, Grun Rainer. Bioavailable Soil and Rock Strontium Isotope Data from Israel. Earth System Science Data, vol. 12, no. 4, 2020, pp. 3641–52, https://doi.org/10.5194/essd-12-3641-2020.	Complete Reference
784	Nikita Efthymia, Mardini Mahmoud, Mardini Mohamad, Degryse Patrick. SrIsoMed: An Open Access Strontium Isotopes Database for the Mediterranean. Journal of Archaeological Science, Reports, vol. 45, 2022, p. 103606–, https://doi.org/10.1016/j.jasrep.2022.103606	Complete Reference
785	Müldner, Gundula., Frémondeau, Delphine., Evans, Jane., Jordan, Alexis., Rippon, Steven. “Putting South-West England on the (strontium Isotope) Map: A Possible Origin for Highly Radiogenic 87Sr/86Sr Values from Southern Britain.” Journal of Archaeological Science, vol. 144, 2022, p. 105628–, https://doi.org/10.1016/j.jas.2022.105628.	Complete Reference
786	Lugli, Federico., Cipriani, Anna., Bruno, Luigi., Ronchetti, Francesco., Cavazzuti, Claudio., Benazzi, Stefano. “A Strontium Isoscape of Italy for Provenance Studies.” Chemical Geology, vol. 587, 2022, p. 120624–, https://doi.org/10.1016/j.chemgeo.2021.120624.	Complete Reference
787	Lehmann, S. B., Levin, N.E., Braun, D.R., Stynder, D.D., Zhu, M., le Roux, P.J., Sealy, J. “Environmental and Ecological Implications of Strontium Isotope Ratios in Mid-Pleistocene Fossil Teeth from Elandsfontein, South Africa.” Palaeogeography, Palaeoclimatology, Palaeoecology, vol. 490, 2018, pp. 84–94, https://doi.org/10.1016/j.palaeo.2017.10.008.	Complete Reference
788	Nikita, E., Alexander, M., Cox, S., Radini, A., Le, P., Chaouali, M., Fenwick, C. “Isotopic evidence for human mobility in late antique Bulla Regia (Tunisia)”Journal of Archaeological Science, vol. 47, 2023, 103816, https://www.sciencedirect.com/science/article/pii/S2352409X22004795#t0015	Complete Reference
789	Ryan, Saskia E., Dabrowski, Vladimir ; Dapoigny, Arnaud ; Gauthier, Caroline ; Douville, Eric ; Tengberg, Margareta ; Kerfant, Céline ; Mouton, Michel ; Desormeau, Xavier ; Zazzo, Antoine ; Bouchaud, Charlène. “Strontium Isotope Evidence for a Trade Network Between Southeastern Arabia and India During Antiquity.” Scientific Reports, vol. 11, no. 1, 2021, pp. 303–303, https://doi.org/10.1038/s4159…	Complete Reference
790	Stantis C., Nowell G.M., Prell, S. Schutkowski, H. Animal proxies to characterize the strontium biosphere in the northeastern Nile Delta Bioarchaeology of the Near East, vol 13, 2020, https://eprints.bournemouth.ac.uk/33461/1/bne-13-05x.pdf	Complete Reference
791	Reich, MS, Ghouri S, Zabudsky S, Hu L, Le Corre M, Ng’iru I, Benyamini D, Shipilina S, Collins SC, Martins DJ, Vila R, Talavera G, Bataille CP. Trans-Saharan migratory patterns in Vanessa cardui and evidence for a southward leapfrog migration. iScience
792	House Michelle, Sealy Judith, Chirikure Shadreck, le Roux Petrus. Investigating Cattle Procurement at Great Zimbabwe Using 87Sr/86Sr. Journal of African Archaeology, vol. 19, no. 2, 2021, pp. 146–58, https://doi.org/10.1163/21915784-20210008.	Complete Reference
793	Stewart, Brian A., Zhao, Yuchao.,Mitchell, Peter J.,Dewar, Genevieve.,Gleason, James D.,Blum, Joel D. “Ostrich Eggshell Bead Strontium Isotopes Reveal Persistent Macroscale Social Networking Across Late Quaternary Southern Africa.” Proceedings of the National Academy of Sciences - PNAS, vol. 117, no. 12, 2020, pp. 6453–62, https://doi.org/10.1073/pnas.1921037117.	Complete Reference
794	Lehmann S. B., Levin N.E.,Braun D.R.,Stynder D.D.,Zhu M,le Roux P.J., Sealy J. Environmental and Ecological Implications of Strontium Isotope Ratios in Mid-Pleistocene Fossil Teeth from Elandsfontein, South Africa. Palaeogeography, Palaeoclimatology, Palaeoecology, vol. 490, 2018, pp. 84–94, https://doi.org/10.1016/j.palaeo.2017.10.008.	Complete Reference
795	Cerling Thure E., Andanje Samuel A., Gakuya Francis, Kariuki John M., Kariuki Linus, Kingoo Jackson W., Khayale Cedric, Lekolool Isaac, Macharia Anthony N., Anderson Christopher R., Fernandez Diego P., Hu Lihai, Thomas Shawn J. Stable Isotope Ecology of Black Rhinos (Diceros Bicornis) in Kenya. Oecologia, vol. 187, no. 4, 2018, pp. 1095–105, https://doi.org/10.1007/s00442-018-4185-4.	Complete Reference
796	Dominy Nathaniel J., Ikram Salima, Moritz Gillian L., Wheatley Patrick V., Christensen John N., Chipman Jonathan W., Koch Paul L. Mummified Baboons Reveal the Far Reach of Early Egyptian Mariners. eLife, vol. 9, 2020, https://doi.org/10.7554/eLife.60860.	Complete Reference
797	Arnold Elizabeth R., Greenfield Haskel J., Creaser Robert A. Domestic Cattle Mobility in Early Farming Villages in Southern Africa: Harvest Profiles and Strontium (87Sr/86Sr) Isotope Analyses from Early Iron Age Sites in the Lower Thukela River Valley of South Africa. Archaeological and Anthropological Sciences, vol. 5, no. 2, 2013, pp. 129–44, https://doi.org/10.1007/s12520-013-0121-z.	Complete Reference
798	Greeff L., Vorster C., Coetzee P.P. The Determination of 11B/10B and 87Sr/86Sr Isotope Ratios by Quadrupole-Based ICP-MS for the Fingerprinting of South African Wine. South African Journal of Chemistry, vol. 63, no. 1, 2010, pp. 207–14.	Complete Reference
799	Balter Vincent, Braga Jose, Telouk Philippe, Thackeray J. Francis. Evidence for Dietary Change but Not Landscape Use in South African Early Hominins. Nature, vol. 489, no. 7417, 2012, pp. 558–60, https://doi.org/10.1038/nature11349.	Complete Reference
800	Rodrigues Carla, Máguas Cristina, Prohaska Thomas. Strontium and Oxygen Isotope Fingerprinting of Green Coffee Beans and Its Potential to Proof Authenticity of Coffee. European Food Research & Technology, vol. 232, no. 2, 2011, pp. 361–73, https://doi.org/10.1007/s00217-010-1362-z.	Complete Reference
801	Talbot M.R., Williams M.A.J., Adamson D.Al. Strontium Isotope Evidence for Late Pleistocene Reestablishment of an Integrated Nile Drainage Network. Geology, vol. 28, no. 4, 2000, pp. 343–46, https://doi.org/10.1130/0091-7613(2000)282.0.CO;2.	Complete Reference
802	Hamilton Marian, Nelson Sherry V., Fernandez Diego P., Hunt Kevin D. Detecting Riparian Habitat Preferences in ‘savanna’ Chimpanzees and Associated Fauna with Strontium Isotope Ratios: Implications for Reconstructing Habitat Use by the Chimpanzee‐human Last Common Ancestor. American Journal of Physical Anthropology, vol. 170, no. 4, 2019, pp. 551–64, https://doi.org/10.1002/ajpa.23932.	Complete Reference
803	Copeland Sandi R., Grimes Vaughan, Neveling Johann, Lee-Thorp Julia A., Grine Frederick E., Yang Zhaoping, Dean Christopher, Richards Michael P. Isotopic Evidence for the Geographic Origin, Movement and Diet of the Hofmeyr Individual. Hofmeyr, Springer International Publishing, 2023, pp. 47–68, https://doi.org/10.1007/978-3-031-07426-4_5.	Complete Reference
804
805	Blank Malou, Karl-Göran Sjögren, Corina Knipper, Karin M Frei, and Jan Storå. Isotope Values of the Bioavailable Strontium in Inland Southwestern Sweden-A Baseline for Mobility Studies. PloS One 13, no. 10 (2018): e0204649–e0204649. https://doi.org/10.1371/journal.pone.0204649.	Complete Reference
806	Piličiauskas, Gytis, Edvardas Simčenka, Kerstin Lidén, Justina Kozakaitė, Žydrūnė Miliauskienė, Giedrė Piličiauskienė, Ellen Kooijman, Petras Šinkūnas, and Harry K. Robson. “Strontium Isotope Analysis Reveals Prehistoric Mobility Patterns in the Southeastern Baltic Area.” Archaeological and Anthropological Sciences 14, no. 4 (2022). https://doi.org/10.1007/s12520-022-01539-w.	Complete Reference
807	J. Funck, C. Bataille, J. Rasic, M. Wooller. 2020. A bio-available strontium isoscape for eastern Beringia: a tool for tracking landscape use of Pleistocene megafauna. JQS 36:76-90. https://doi.org/10.1002/jqs.3262
808	Agnese Aguzzoni, Michele Bassi, Peter Robatscher, Francesca Scandellari, Werner Tirler, and Massimo Tagliavini Journal of Agricultural and Food Chemistry 2019 67 (20), 5728-5735 DOI: 10.1021/acs.jafc.9b01082
809	Arienzo et al., 2020. Sr isotopic composition as a tool for unraveling human mobility in the Campania area. 10.1007/s12520-020-01088-0
810	Aviani, U. (2013). Applicazione della sistematica isotopica dello Sr alla tracciabilità e alla qualificazione di prodotti vitivinicoli: studio sul Prosecco veneto. PhD thesis, University of Trieste.
811	Castorina, F., & Masi, U. (2015). Rare earth elements and Sr–Nd isotopes in mosses from Romagna (Italy) and their environmental significance. Biogeochemistry, 123(1), 251-263.
812	Cavazzuti, C., Skeates, R., Millard, A. R., Nowell, G., Peterkin, J., Bernabò Brea, M., et al. (2019). Flows of people in villages and large centres in Bronze Age Italy through strontium and oxygen isotopes. PLoS One, 14(1), e0209693.
813	Durante, C., Baschieri, C., Bertacchini, L., Bertelli, D., Cocchi, M., Marchetti, A., et al. (2015). An analytical approach to Sr isotope ratio determination in Lambrusco wines for geographical traceability purposes. Food chemistry, 173, 557-563.
814	Durante, C., Bertacchini, L., Cocchi, M., Manzini, D., Marchetti, A., Rossi, M. C., et al. (2018). Development of 87Sr/86Sr maps as targeted strategy to support wine quality. Food chemistry, 255, 139-146.
815	Emery, M. V., Stark, R. J., Murchie, T. J., Elford, S., Schwarcz, H. P., & Prowse, T. L. (2018). Mapping the origins of Imperial Roman workers (1st–4th century CE) at Vagnari, Southern Italy, using 87Sr/86Sr and δ18O variability. American journal of physical anthropology, 166(4), 837-850.
816	Francisci, G., Micarelli, I., Iacumin, P., Castorina, F., Di Vincenzo, F., Di Matteo, M., et al. (2020). Strontium and oxygen isotopes as indicators of Longobards mobility in Italy: an investigation at Povegliano Veronese. Scientific reports, 10(1), 1-12.
817	Francisci, G., Micarelli, I., Castorina, F., Ginostra, C., Manzi, G., & Tafuri, M. A. (2017). Strontium Isotopes as indicators of Lombards mobility: preliminary investigation at Povegliano Veronese (VR). In XXII Congresso AAI, Italian Association of Anthropology (pp. 6-8).
818	Frijia, G., Parente, M., Di Lucia, M., & Mutti, M. (2015). Carbon and strontium isotope stratigraphy of the Upper Cretaceous (Cenomanian-Campanian) shallow-water carbonates of southern Italy: Chronostratigraphic calibration of larger foraminifera biostratigraphy. Cretaceous Research, 53, 110-139.
819	Killgrove, K., & Montgomery, J. (2016). All roads lead to Rome: Exploring human migration to the eternal city through biochemistry of skeletons from two Imperial-era cemeteries (1st-3rd c AD). PLoS One, 11(2), e0147585.
820	Lugli, F., Cipriani, A., Arnaud, J., Arzarello, M., Peretto, C., & Benazzi, S. (2017). Suspected limited mobility of a Middle Pleistocene woman from Southern Italy: strontium isotopes of a human deciduous tooth. Scientific reports, 7(1), 1-8.
821	Lugli, F., Cipriani, A., Tavaglione, V., Traversari, M., & Benazzi, S. (2018). Transhumance pastoralism of Roccapelago (Modena, Italy) early‐modern individuals: Inferences from Sr isotopes of hair strands. American journal of physical anthropology, 167(3), 470-483.
822	Lugli, F., Cipriani, A., Capecchi, G., Ricci, S., Boschin, F., Boscato, P., et al. (2019). Strontium and stable isotope evidence of human mobility strategies across the Last Glacial Maximum in southern Italy. Nature ecology & evolution, 3(6), 905-911.
823	Müller, W., Fricke, H., Halliday, A. N., McCulloch, M. T., & Wartho, J. A. (2003). Origin and migration of the Alpine Iceman. Science, 302(5646), 862-866.
824	Nava, A., Lugli, F., Romandini, M., Badino, F., Evans, D., Helbling, A. H., et al. (2020). Early life of Neanderthals. Proceedings of the National Academy of Sciences, 117(46), 28719-28726.
825	Palombo, M. R., Filippi, M. L., Iacumin, P., Longinelli, A., Barbieri, M., & Maras, A. (2005). Coupling tooth microwear and stable isotope analyses for palaeodiet reconstruction: the case study of Late Middle Pleistocene Elephas (Palaeoloxodon) antiquus teeth from Central Italy (Rome area). Quaternary International, 126, 153-170.
826	Pennisi, M., Bianchini, G., Muti, A., Kloppmann, W., & Gonfiantini, R. (2006). Behaviour of boron and strontium isotopes in groundwater–aquifer interactions in the Cornia Plain (Tuscany, Italy). Applied Geochemistry, 21(7), 1169-1183.
827	Petrini, R., Sansone, L., Slejko, F. F., Buccianti, A., Marcuzzo, P., & Tomasi, D. (2015). The 87Sr/86Sr strontium isotopic systematics applied to Glera vineyards: A tracer for the geographical origin of the Prosecco. Food Chemistry, 170, 138-144.
828	Reinberger, K. L., Reitsema, L. J., Kyle, B., Vassallo, S., Kamenov, G., & Krigbaum, J. (2021). Isotopic evidence for geographic heterogeneity in Ancient Greek military forces. PloS one, 16(5), e0248803.
829	Rossmann, A., Haberhauer, G., Hölzl, S., Horn, P., Pichlmayer, F., & Voerkelius, S. (2000). The potential of multielement stable isotope analysis for regional origin assignment of butter. European food research and technology, 211(1), 32-40.
830	Scheeres, M., Knipper, C., Hauschild, M., Schönfelder, M., Siebel, W., Vitali, D., et al. (2013). Evidence for “Celtic migrations”? Strontium isotope analysis at the early La Tène (LT B) cemeteries of Nebringen (Germany) and Monte Bibele (Italy). Journal of Archaeological Science, 40(10), 3614-3625.
831	Sengeløv, A., van de Wijdeven, G., Snoeck, C., Laffoon, J., de Hond, R., Gnade, M., & Waters-Rist, A. (2020). Understanding the post-Archaic population of Satricum, Italy: A bioarchaeological approach. Journal of Archaeological Science: Reports, 31, 102285.
832	Sorrentino, R., Bortolini, E., Lugli, F., Mancuso, G., Buti, L., Oxilia, G., et al. (2018). Unravelling biocultural population structure in 4th/3rd century BC Monterenzio Vecchio (Bologna, Italy) through a comparative analysis of strontium isotopes, non-metric dental evidence, and funerary practices. PloS one, 13(3), e0193796.
833	Tafuri, M. A., Fullagar, P. D., O’Connell, T. C., Belcastro, M. G., Iacumin, P., Conati Barbaro, C., et al. (2016). Life and death in Neolithic Southeastern Italy: the strontium isotopic evidence. International Journal of Osteoarchaeology, 26(6), 1045-1057.
834	Tescione, I., Marchionni, S., Casalini, M., Vignozzi, N., Mattei, M., & Conticelli, S. (2018). 87Sr/86Sr isotopes in grapes of different cultivars: A geochemical tool for geographic traceability of agriculture products. Food chemistry, 258, 374-380.
835	Trentacoste, A., Lightfoot, E., Le Roux, P., Buckley, M., Kansa, S. W., Esposito, C., & Gleba, M. (2020). Heading for the hills? A multi-isotope study of sheep management in first-millennium BC Italy. Journal of Archaeological Science: Reports, 29, 102036.
836	Trincherini, P. R., Baffi, C., Barbero, P., Pizzoglio, E., & Spalla, S. (2014). Precise determination of strontium isotope ratios by TIMS to authenticate tomato geographical origin. Food chemistry, 145, 349-355.
837	Federico Lugli, Anna Cipriani, Luigi Bruno, Francesco Ronchetti, Claudio Cavazzuti, Stefano Benazzi. 2022. A strontium isoscape of Italy for provenance studies. Chemical Geology 587. https://doi.org/10.1016/j.chemgeo.2021.120624.
838	M Gigante, A Mazzariol, J Bonetto, E Armaroli, A Cipriani, F Lugli, 2023, Machine learning-based Sr isoscape of southern Sardinia: A tool for bio-geographic studies at the Phoenician-Punic site of Nora. PloS one 18 (7), e0287787.
839	Le Corre, M et al. An ensemble machine learning bioavailable strontium isoscape for Eastern Canada. FACETS. Accepted.
840	Tang, Z. and Wang, X. 2023. A score of bioavailable strontium isotope archaeology in China: Retrospective and prospective. Frontiers in earth science. 10.3389/feart.2022.1094424
841	Chase, B et al. 2018 What is left behind: Advancing interpretation of pastoral land-use in Harappan Gujarat using herbivore dung to examine biosphere strontium isotope (87Sr/86Sr) variation. Journal of Archaeological Science. 92:1-12. https://doi.org/10.1016/j.jas.2018.01.007
842	Shewan, LG et al. 2020. BASELINE BIOAVAILABLE STRONTIUM ISOTOPE VALUES FOR THE INVESTIGATION OF RESIDENTIAL MOBILITY AND RESOURCE-ACQUISITION STRATEGIES IN PREHISTORIC CAMBODIA. Archaeometry 62:810-826. doi: 10.1111/arcm.12557
843	Kramer, RT et al. 2022. A bioavailable strontium (87Sr/86Sr) isoscape for Aotearoa New Zealand: Implications for food forensics and biosecurity. PlosOne. https://doi.org/10.1371/journal.pone.0264458
844	Lazzerini, N. et al. 2021. Monthly mobility inferred from isoscapes and laser ablation strontium isotope ratios in caprine tooth enamel. Scientific Reports. 11:2277. https://doi.org/10.1038/s41598-021-81923-z
845	our study
