# Supplementary material for: A bioavailable 87Sr/86Sr isoscape of Mongolia: Implications for the reconstruction of past human and animal mobility
Source: PLoS One. 2025 Dec 3;20(12):e0336327. doi: 10.1371/journal.pone.0336327 (PMC12674565; doi:10.1371/journal.pone.0336327)
Supplement: S2 Table — Coordinates in italic were approximated from the maps of the source studies when longitude and latitude information were missing or were averaged when multiple sites were excavated within the study area. BA: Bronze Age, LBA: Bronze Age, EIA: Early Iron Age, ME: Mongol Empire. Unknown period corresponds to archaeological samples with unspecified age. (XLSX) [file pone.0336327.s002.xlsx]

## Sheet: Table_S2
Site	Lon (°)	Lat (°)	Type	Period	n	87Sr/86Sr				References	Mobility conclusion from source studies
						Mean	Std.dev	Min	Max
Archaeological data
Avraga	109.06	47.18	animal	ME	10	0.71012	0.00064	0.7091	0.71128	[78]	Unknown but raise at the same place
Agui Uul	107.15	47.75	human	EIA	1	0.70932	NA	0.70932	0.70932	[76]	Local
Avdalai Khyasaa	98.19	48.55	human	LBA	4	0.71007	0.00139	0.70898	0.7121	[70]	3 locals, 1 non-local but no 87Sr/86Sr baseline
Baga Gazaryn Chuluu	106.03	46.2	animal	Xiongnu	5	0.709286	0.00024976	0.70906	0.7097	[38], [39]	[38] : local
											[9] : domestic sheep from surrounding of BGC, wild sheep from BGC
Baga Gazaryn Chuluu	106.03	46.2	human	BA/LBA, IEA, Xiongnu	54	0.70939	0.00059	0.70755	0.71048	[38], [39]	[38] : local
											[39] : mix of local and non-local unrelated to period
Bayanbulag	105.175	42.6	human	Han	14	0.71045	0.00033	0.70998	0.71116	[76]	Non-local but no 87Sr/86Sr baseline
Bor Ovoo	100.93	45.19	human	LBA	2	0.7093	0.00042	0.709	0.7096	[72]	-
Burgast	89.99	49.83	animal	LBA	6	0.71127	0.00187	0.70651	0.71352	[36]	5 local, 1 non local
Chandman Khar	111.1	45.4	human	Xiongnu, ME, unknown	5	0.71001	0.00042	0.70928	0.7103	[71], [73]	-
Dunde Orontso cemetery	101.87	47.87	human	Xiongnu	1	0.709748	NA	0.709748	0.709748	[76]	Local
Egiin Gol	103.44	49.455	plant	Xiongnu	8	0.7086	NA	0.7085	0.7087	[77]	Local
Egiin Gol	103.44	49.455	human	LBA, Xiongnu	21	0.70886	0.00115	0.7071	0.7128	[38]	Local but 1, but no 87Sr/86Sr baseline
Emeelt Tolgoi	99.529	46.478	human	LBA	4	0.71136	0.00151	0.71	0.7134	[72]	-
Gold Mod 2	101.199	48.052	animal	LBA	11	0.70881	0.00048	0.70828	0.71001	[37]	Mix of local and non-local
Gold Mod 2	101.199	48.052	human	LBA	3	0.70887	0.00041	0.70845	0.70926	[37]	Mix of local and non-local
Hets Mountain cave	108.249	42.55	animal	unknown	2	0.70824	0.0001	0.70817	0.70831	[75]	Local
Hets Mountain cave	108.249	42.55	human	ME	3	0.7111	0.00183	0.70651	0.7125	[75]	Non-local
Houvsgol	100.24	50.19	human	LBA	5	0.71025	0.00067	0.70939	0.71088	[71]	-
Khanuy valley	101.036	48.101	animal	LBA, Xiongnu	38	0.70931	0.00066	0.7077	0.71023	[43]	Most local, some BA horses out of the 87Sr/86Sr baseline range
Khosvgol (A,B,C,D,F)	99.774	49.69	animal	LBA, unknown	3	0.70872	0.00017	0.70855	0.70888	[35]	Local
Khosvgol (A,B,C,D,F)	99.774	49.69	human	LBA	16	0.70876	0.00054	0.70779	0.71013	[35]	Local
Khushuut	93.12	46.86	human	LBA	3	0.71068	0.00014	0.7106	0.71085	[71]	-
Khyar Kharaach	93.93	45.95	human	LBA	3	0.71126	0.00065	0.71057	0.71185	[71]	-
Maikhan Tolgoi	102.606	46.992	animal	LBA	2	0.71058	1e-05	0.71058	0.71059	[34]	Local
Maikhan Tolgoi	102.606	46.992	human	LBA	9	0.71029	0.00083	0.70867	0.71146	[34]	Mix of local and non-local
Orkhon valley (Moiltyn am, Orkhon 1, 7)	102.79	47.175	animal	palaeo	2	0.71034	0.000297	0.71013	0.71055	[74]	Consistent with soil data, sample from Orkhan 1 and 7 non local
Shine Jinst	99.27	44.539	human	unknown	1	0.70988	0.00044	0.70956	0.71046	[70]	-
Tevsh	102.05	44.5	human	LBA	2	0.71218	0.0011	0.7114	0.71295	[73]	-
Ulaan Boom	96.71	46.72	human	LBA	3	0.71176	0.00108	0.711	0.713	[71]	-
Zuun Bel	102.59	49.44	human	ME, unknown	6	0.70867	0.00077	0.7075	0.7095	[71]	-
Modern data
Baga Gazaryn Chuluu	106.03	46.2	animal	modern	5	0.71001	0.00096	0.70918	0.71117	[38], [39]
Bayan Unjuul	105.94	46.88	animal	modern	1	0.709	NA	0	0.709	[38]
Burgast	89.99	49.83	animal	modern	1	0.7135	NA	0.7135	0.7135	[36]
Egiin Gol	103.44	49.455	plant	modern	5	0.7085	NA	0.7085	0.7085	[77]
Khanuy valley	101.036	48.101	animal	modern	3	0.70864	0.00019	0.70844	0.70881	[43]
Maikhan Tolgoi	102.606	46.992	plant	modern	7	0.70964	0.00087	0.70854	0.71108	[34]
Orkhon valley (Moiltyn am, Orkhon 1, 7)	102.79	47.175	animal	modern	1	0.70936	NA	0.70936	0.70936	[74]

## Sheet: Table_S2_for_R_script
Site	Lon	Lat	Type	Period	n	Mean	Std.dev	Min	Max	References
Avraga	109.06	47.18	animal	ME	10	0.71012	0.00064	0.7091	0.71128	[78]
Agui Uul	107.15	47.75	human	EIA	1	0.70932	NA	0.70932	0.70932	[76]
Avdalai Khyasaa	98.19	48.55	human	LBA	4	0.71007	0.00139	0.70898	0.7121	[70]
Baga Gazaryn Chuluu	106.03	46.2	animal	Xiongnu	5	0.709286	0.00024976	0.70906	0.7097	[38], [39]
Baga Gazaryn Chuluu	106.03	46.2	human	BA/LBA, IEA, Xiongnu	54	0.70939	0.00059	0.70755	0.71048	[38], [39]
Bayanbulag	105.175	42.6	human	Han	14	0.71045	0.00033	0.70998	0.71116	[76]
Bor Ovoo	100.93	45.19	human	LBA	2	0.7093	0.00042	0.709	0.7096	[72]
Burgast	89.99	49.83	animal	LBA	6	0.71127	0.00187	0.70651	0.71352	[36]
Chandman Khar	111.1	45.4	human	Xiongnu, ME, unknown	5	0.71001	0.00042	0.70928	0.7103	[71], [73]
Dunde Orontso cemetery	101.87	47.87	human	Xiongnu	1	0.709748	NA	0.709748	0.709748	[76]
Egiin Gol	103.44	49.455	plant	Xiongnu	8	0.7086	NA	0.7085	0.7087	[77]
Egiin Gol	103.44	49.455	human	LBA, Xiongnu	21	0.70886	0.00115	0.7071	0.7128	[38]
Emeelt Tolgoi	99.529	46.478	human	LBA	4	0.71136	0.00151	0.71	0.7134	[72]
Gold Mod 2	101.199	48.052	animal	LBA	11	0.70881	0.00048	0.70828	0.71001	[37]
Gold Mod 2	101.199	48.052	human	LBA	3	0.70887	0.00041	0.70845	0.70926	[37]
Hets Mountain cave	108.249	42.55	animal	unknown	2	0.70824	0.0001	0.70817	0.70831	[75]
Hets Mountain cave	108.249	42.55	human	ME	3	0.7111	0.00183	0.70651	0.7125	[75]
Houvsgol	100.24	50.19	human	LBA	5	0.71025	0.00067	0.70939	0.71088	[71]
Khanuy valley	101.036	48.101	animal	LBA, Xiongnu	38	0.70931	0.00066	0.7077	0.71023	[43]
Khosvgol (A,B,C,D,F)	99.774	49.69	animal	LBA, unknown	3	0.70872	0.00017	0.70855	0.70888	[35]
Khosvgol (A,B,C,D,F)	99.774	49.69	human	LBA	16	0.70876	0.00054	0.70779	0.71013	[35]
Khushuut	93.12	46.86	human	LBA	3	0.71068	0.00014	0.7106	0.71085	[71]
Khyar Kharaach	93.93	45.95	human	LBA	3	0.71126	0.00065	0.71057	0.71185	[71]
Maikhan Tolgoi	102.606	46.992	animal	LBA	2	0.71058	1e-05	0.71058	0.71059	[34]
Maikhan Tolgoi	102.606	46.992	human	LBA	9	0.71029	0.00083	0.70867	0.71146	[34]
Orkhon valley (Moiltyn am, Orkhon 1, 7)	102.79	47.175	animal	palaeo	2	0.71034	0.000297	0.71013	0.71055	[74]
Shine Jinst	99.27	44.539	human	unknown	1	0.70988	0.00044	0.70956	0.71046	[70]
Tevsh	102.05	44.5	human	LBA	2	0.71218	0.0011	0.7114	0.71295	[73]
Ulaan Boom	96.71	46.72	human	LBA	3	0.71176	0.00108	0.711	0.713	[71]
Zuun Bel	102.59	49.44	human	ME, unknown	6	0.70867	0.00077	0.7075	0.7095	[71]
Baga Gazaryn Chuluu	106.03	46.2	animal	modern	5	0.71001	0.00096	0.70918	0.71117	[38], [39]
Bayan Unjuul	105.94	46.88	animal	modern	1	0.709	NA	0	0.709	[38]
Burgast	89.99	49.83	animal	modern	1	0.7135	NA	0.7135	0.7135	[36]
Egiin Gol	103.44	49.455	plant	modern	5	0.7085	NA	0.7085	0.7085	[77]
Khanuy valley	101.036	48.101	animal	modern	3	0.70864	0.00019	0.70844	0.70881	[43]
Maikhan Tolgoi	102.606	46.992	plant	modern	7	0.70964	0.00087	0.70854	0.71108	[34]
Orkhon valley (Moiltyn am, Orkhon 1, 7)	102.79	47.175	animal	modern	1	0.70936	NA	0.70936	0.70936	[74]

## Sheet: references
references	source studies	doi
[78]	Fenner et al. 2020. Stable isotope and radiocarbon analyses of livestock from the Mongol Empire site of Avraga, Mongolia. Archaeological Research in Asia 22, 100181.	https://doi.org/10.1016/j.ara.2020.100181
[34]	Grupe et al. 2019. Bioarchaeology of Bronze and Iron Age skeletal finds from a microregion in Central Mongolia. Anthropol. Anz.	https://doi.org/10.1127/anthranz/2019/0879
[77]	honeychurch et al. 2023. Multiresource Pastoralism, Dynamic Foodways, and Ancient Statecraft in Mongolia. Land, 12, 1715	https://doi.org/10.3390/land12091715
[35]	Jeong et al. 2018. Bronze Age population dynamics and the rise of dairy pastoralism on the eastern Eurasian steppe. PNAS	https://doi.org/10.1073/pnas.1813608115
[76]	Cui et al. 2023. Investigate the 2,000-year-ago Han-Xiongnu War through the mass grave in Bayanbulag site from a Bioarcheological perspective. SSRN	https://dx.doi.org/10.2139/ssrn.4368378
[38]	Machicek et al. 2019. Pastoralist strategies and human mobility: oxygen (δ18Op) and strontium (87Sr/86Sr) isotopic analysis of early human remains from Egiin Gol and Baga Gazaryn Chuluu, Mongolia	https://doi.org/10.1007/s12520-019-00931-3
[75]	Turner et al. 2012. Diet and death in times of war: isotopic and osteological analysis of mummified human remains from southern Mongolia	https://doi.org/10.1016/j.jas.2012.04.053
[39]	Makarewicz et al. 2024. Local circulation of elites punctuated by transregional mobility enabled steppe political consolidation in the Xiongnu nomadic state. Plosone	https://doi.org/10.1371/journal.pone.0298593
[43]	Makarewizc et al. 2018. Isotopic evidence for ceremonial provisioning of Late Bronze age khirigsuurs with horses from diverse geographic locales. Quaternary International	https://doi.org/10.1016/j.quaint.2018.02.030
[74]	Vishnevskaya et al. 2020.Preliminary Results of the Analysis of REE Distribution and 87Sr/86Sr Ratios in Organic and Mineral Sources from Paleolithic Sites in the Orkhon Valley, Mongolia. Book chapter.	https://doi.org/10.1007/978-3-031-46424-9
[37]	Zhou et al. 2023. Strontium isotope analysis of the Xiongnu nobles and their followers in Central Mongolia. Archaeological research in asia.	https://doi.org/10.1016/j.ara.2023.100446
[73]	Yonemoto et al. 2016.Excavations at Daram and Tevsh Sites : A Report on Joint Mongolian-Japanese Excavations in Outer Mongolia. Report.	https://doi.org/10.15017/1661898
[71]	Yonemoto et al. 2017.Excavations at Bor Ovoo and Khyar Kharaach Sites : The second Report on Joint Mongolian- Japanese Excavations in Outer Mongolia. Report.	https://doi.org/10.15017/1812330
[72]	Yonemoto et al. 2018. Excavations at Emeelt Tolgoi Site: The third Report on Joint Mongolian-Japanese Excavations in Outer Mongolia. Report.	https://doi.org/10.15017/2230960
[70]	Yonemoto et al. 2023. Excavations at Avdalai Khyasaa Site: The Fourth Report on Joint Mongolian-Japanese Excavations in Outer Mongolia. Report.	https://doi.org/10.15017/7160669
[36]	Zazzo et al. 2025. 3000 yr-old patterns of mobile pastoralism revealed by multiple isotopes and radiocarbon dating of ancient horses from the Mongolian Altai. PlosOne.	https://doi.org/10.1371/journal.pone.0322431

## Sheet: raw_data
site	lon	lat	species	type	type2	period	87Sr/86Sr	error	error type	references
Agui uul	107.148	47.75	Human	human	M3	EIA	0.709322			[76]
avdalai khyasaa	98.19	48.55	human	human	tooth	LBA	0.7121	0.00023	2SE	[70]
avdalai khyasaa	98.19	48.55	human	human	tooth	LBA	0.70898	5e-05	2SE	[70]
avdalai khyasaa	98.19	48.55	human	human	tooth	LBA	0.7095	4e-05	2SE	[70]
avdalai khyasaa	98.19	48.55	human	human	tooth	LBA	0.70968	9e-05	2SE	[70]
Avraga	109.06	47.1807	cattle	animal	bone	1178 - 1369	0.711282			[78]
Avraga	109.06	47.1807	goat	animal	bone	1178 - 1369	0.709103			[78]
Avraga	109.06	47.1807	goat	animal	bone	1178 - 1369	0.709954			[78]
Avraga	109.06	47.1807	goat	animal	bone	1178 - 1369	0.71067			[78]
Avraga	109.06	47.1807	sheep	animal	bone	1178 - 1369	0.709548			[78]
Avraga	109.06	47.1807	sheep	animal	bone	1178 - 1369	0.709579			[78]
Avraga	109.06	47.1807	sheep	animal	bone	1178 - 1369	0.709915			[78]
Avraga	109.06	47.1807	sheep	animal	bone	1178 - 1369	0.710164			[78]
Avraga	109.06	47.1807	sheep	animal	bone	1178 - 1369	0.710273			[78]
Avraga	109.06	47.1807	sheep	animal	bone	1178 - 1369	0.71067			[78]
Baga Garazyn	106.03	46.2	Ovis ammon	animal	enamel	modern	0.71093	2e-05	2SE	[39]
Baga Garazyn	106.03	46.2	Ovis ammon	animal	enamel	modern	0.71117	2e-05	2SE	[39]
Baga Garazyn	106.03	46.2	Ovis aries	animal	enamel	modern	0.70941	2e-05	2SE	[39]
Baga Garazyn	106.03	46.2	Ovis aries	animal	enamel	modern	0.70918	2e-05	2SE	[39]
Baga Garazyn	106.03	46.2	Ovis aries	animal	enamel	modern	0.70936	2e-05	2SE	[39]
Baga Garazyn	106.03	46.2	Ovis aries	animal	enamel	Xiongnu	0.70932	2e-05	2SE	[39]
Baga Garazyn	106.03	46.2	Ovis aries	animal	enamel	Xiongnu	0.70915	2e-05	2SE	[39]
Baga Garazyn	106.03	46.2	Ovis aries	animal	enamel	Xiongnu	0.70906	2e-05	2SE	[39]
Baga Garazyn	106.03	46.2	Ovis aries	animal	enamel	Xiongnu	0.7092	2e-05	2SE	[39]
Baga Garazyn	106.03	46.2	Ovicaprid	animal	Tooth root	Xiongnu	0.7097	552	sr/ppm	[38]
Baga Garazyn	106.03	46.2	human	human	P1	BA	0.7092	180	sr/ppm	[38]
Baga Garazyn	106.03	46.2	human	human		BA	0.71	0.7091-0.7102	range	[38]
Baga Garazyn	106.03	46.2	human	human	bone	BA	0.707549	2.50632e-05	2SE	[39]
Baga Garazyn	106.03	46.2	Human	human	Bone	EIA	0.7101	556	sr/ppm	[38]
Baga Garazyn	106.03	46.2	human	human	bone	EIA	0.70937	3.26355e-05	2SE	[39]
Baga Garazyn	106.03	46.2	human	human	P2	EIA	0.7101	111	sr/ppm	[38]
Baga Garazyn	106.03	46.2	Human	human	Bone	EIA	0.7099	601	sr/ppm	[38]
Baga Garazyn	106.03	46.2	human	human	bone	medieval	0.707938	4.05969e-05	2SE	[39]
Baga Garazyn	106.03	46.2	Human	human	Bone	Xiongnu	0.7096	525	sr/ppm	[38]
Baga Garazyn	106.03	46.2	Human	human	Bone	Xiongnu	0.7101	380	sr/ppm	[38]
Baga Garazyn	106.03	46.2	Human	human	Bone	Xiongnu	0.71	454	sr/ppm	[38]
Baga Garazyn	106.03	46.2	Human	human	Bone	Xiongnu	0.7102	382	sr/ppm	[38]
Baga Garazyn	106.03	46.2	Human	human	Bone	Xiongnu	0.7101	708	sr/ppm	[38]
Baga Garazyn	106.03	46.2	Human	human	Bone	Xiongnu	0.7095	615	sr/ppm	[38]
Baga Garazyn	106.03	46.2	Human	human	Bone	Xiongnu	0.71	821	sr/ppm	[38]
Baga Garazyn	106.03	46.2	Human	human	Bone	Xiongnu	0.7098	461	sr/ppm	[38]
Baga Garazyn	106.03	46.2	human	human	bone	Xiongnu	0.70906	5.03754e-05	2SE	[39]
Baga Garazyn	106.03	46.2	human	human	bone	Xiongnu	0.7091	n/a	2SE	[39]
Baga Garazyn	106.03	46.2	human	human	bone	Xiongnu	0.709115	4.20346e-05	2SE	[39]
Baga Garazyn	106.03	46.2	human	human	bone	Xiongnu	0.709259	5.0387e-05	2SE	[39]
Baga Garazyn	106.03	46.2	human	human	bone	Xiongnu	0.70895	4.59204e-05	2SE	[39]
Baga Garazyn	106.03	46.2	human	human	bone	Xiongnu	0.7093	n/a	2SE	[39]
Baga Garazyn	106.03	46.2	human	human	bone	Xiongnu	0.70979	4.39181e-05	2SE	[39]
Baga Garazyn	106.03	46.2	human	human	bone	Xiongnu	0.70989	6.16374e-05	2SE	[39]
Baga Garazyn	106.03	46.2	human	human	bone	Xiongnu	0.70803	3.6202e-05	2SE	[39]
Baga Garazyn	106.03	46.2	human	human	bone	Xiongnu	0.70913	4.20881e-05	2SE	[39]
Baga Garazyn	106.03	46.2	human	human	bone	Xiongnu	0.70923	4.7353e-05	2SE	[39]
Baga Garazyn	106.03	46.2	human	human	bone	Xiongnu	0.70871	3.5387e-05	2SE	[39]
Baga Garazyn	106.03	46.2	human	human	bone	Xiongnu	0.71021	3.08382e-05	2SE	[39]
Baga Garazyn	106.03	46.2	human	human	bone	Xiongnu	0.71048	5.41347e-05	2SE	[39]
Baga Garazyn	106.03	46.2	human	human	bone	Xiongnu	0.7094	n/a	2SE	[39]
Baga Garazyn	106.03	46.2	human	human	bone	Xiongnu	0.7101	n/a	2SE	[39]
Baga Garazyn	106.03	46.2	human	human	bone	Xiongnu	0.70944	4.97584e-05	2SE	[39]
Baga Garazyn	106.03	46.2	human	human	bone	Xiongnu	0.70877	4.74615e-05	2SE	[39]
Baga Garazyn	106.03	46.2	human	human	bone	Xiongnu	0.7094	n/a	2SE	[39]
Baga Garazyn	106.03	46.2	human	human	bone	Xiongnu	0.70966	4.34545e-05	2SE	[39]
Baga Garazyn	106.03	46.2	human	human	bone	Xiongnu	0.70832	0.000521039	2SE	[39]
Baga Garazyn	106.03	46.2	human	human	bone	Xiongnu	0.7091	n/a	2SE	[39]
Baga Garazyn	106.03	46.2	human	human	bone	Xiongnu	0.70927	5.50094e-05	2SE	[39]
Baga Garazyn	106.03	46.2	human	human	bone	Xiongnu	0.70961	7.3e-05	2SE	[39]
Baga Garazyn	106.03	46.2	human	human	bone	Xiongnu	0.7092	5.1461e-05	2SE	[39]
Baga Garazyn	106.03	46.2	human	human	bone	Xiongnu	0.70961	n/a	2SE	[39]
Baga Garazyn	106.03	46.2	human	human	bone	Xiongnu	0.70903	4.15143e-05	2SE	[39]
Baga Garazyn	106.03	46.2	human	human	bone	Xiongnu	0.7096	n/a	2SE	[39]
Baga Garazyn	106.03	46.2	human	human	bone	Xiongnu	0.70963	4e-05	2SE	[39]
Baga Garazyn	106.03	46.2	human	human	bone	Xiongnu	0.70873	3.65205e-05	2SE	[39]
Baga Garazyn	106.03	46.2	human	human	C1	Xiongnu	0.7096	173	sr/ppm	[38]
Baga Garazyn	106.03	46.2	Human	human	Dentine	Xiongnu	0.7091	201	sr/ppm	[38]
Baga Garazyn	106.03	46.2	human	human	M1	Xiongnu	0.7094	93	sr/ppm	[38]
Baga Garazyn	106.03	46.2	human	human	M2	Xiongnu	0.7091	122	sr/ppm	[38]
Baga Garazyn	106.03	46.2	human	human	P2	Xiongnu	0.7093	145	sr/ppm	[38]
Baga Garazyn	106.03	46.2	human	human	P2	Xiongnu	0.7091	228	sr/ppm	[38]
Baga Garazyn	106.03	46.2	human	human	P2	Xiongnu	0.7096	139	sr/ppm	[38]
Baga Garazyn	106.03	46.2	human	human	P2	Xiongnu	0.7094	184	sr/ppm	[38]
Baga Garazyn	106.03	46.2	human	human	P2	Xiongnu	0.7101	109	sr/ppm	[38]
bayan unjuul	105.94	46.88	marmot	animal	bone	modern	0.709	372	sr/ppm	[38]
bayanbulag	105.175	42.6	Human	human	Incisor	Han	0.710847			[76]
bayanbulag	105.175	42.6	Human	human	M1	Han	0.710073			[76]
bayanbulag	105.175	42.6	Human	human	M1	Han	0.710255			[76]
bayanbulag	105.175	42.6	Human	human	M2	Han	0.710269			[76]
bayanbulag	105.175	42.6	Human	human	M2	Han	0.710306			[76]
bayanbulag	105.175	42.6	Human	human	M2	Han	0.710043			[76]
bayanbulag	105.175	42.6	Human	human	M3	Han	0.710589			[76]
bayanbulag	105.175	42.6	Human	human	M3	Han	0.710571			[76]
bayanbulag	105.175	42.6	Human	human	M3	Han	0.710641			[76]
bayanbulag	105.175	42.6	Human	human	M3	Han	0.710338			[76]
bayanbulag	105.175	42.6	Human	human	M3	Han	0.711164			[76]
bayanbulag	105.175	42.6	Human	human	M3	Han	0.710553			[76]
bayanbulag	105.175	42.6	Human	human	M3	Han	0.71067			[76]
bayanbulag	105.175	42.6	Human	human	M3	Han	0.709979			[76]
bor ovoo	100.93	45.19	human	human	tooth	LBA	0.709	0.00046	2SE	[72]
bor ovoo	100.93	45.19	human	human	tooth	LBA	0.7096	0.00014	2SE	[72]
Burgast	89.99	49.83	equus	animal	tooth	LBA	0.712394	0.00100798	SD	[36]
Burgast	89.99	49.83	equus	animal	tooth	LBA	0.708498	0.00251158	SD	[36]
Burgast	89.99	49.83	equus	animal	tooth	LBA	0.712042	0.000864899	SD	[36]
Burgast	89.99	49.83	equus	animal	tooth	LBA	0.712205	0.000764125	SD	[36]
Burgast	89.99	49.83	equus	animal	tooth	LBA	0.7124	0.000958071	SD	[36]
Burgast	89.99	49.83	equus	animal	tooth	LBA	0.712481	0.000863949	SD	[36]
Burgast	89.99	49.83	equus	animal	tooth	LBA	0.710806	0.000379819	SD	[36]
Burgast	89.99	49.83	equus	animal	tooth	modern	0.712394	0.00100798	SD	[36]
chandman khar site	111.1	45.4	human	human	tooth	16e	0.70928	0.00063	2SE	[73]
chandman khar site	111.1	45.4	human	human	tooth	archaeo	0.71026	0.00053	2SE	[73]
chandman khar site	111.1	45.4	human	human	tooth	archaeo	0.71017	0.00058	2SE	[73]
chandman khar site	111.1	45.4	human	human	tooth	LBA	0.71006	0.00049	2SE	[71]
chandman khar site	111.1	45.4	human	human	tooth	Xiongnu	0.7103	0.00075	2SE	[73]
Dunde Orontso cemetery	101.87	47.87	Human	human	M2	xiongnu	0.709748			[76]
Egiin Gol	103.44	49.455	Human	human	Bone	BA/EIA	0.7071	358	sr/ppm	[38]
Egiin Gol	103.44	49.455	Human	human	Bone	BA/EIA	0.7079	813	sr/ppm	[38]
Egiin Gol	103.44	49.455	Human	human	Bone	BA/EIA	0.7087	414	sr/ppm	[38]
Egiin Gol	103.44	49.455	human	human	I2	BA/EIA	0.7095	118	sr/ppm	[38]
Egiin Gol	103.44	49.455	human	human	M2	BA/EIA	0.7082	158	sr/ppm	[38]
Egiin Gol	103.44	49.455	human	human		IA	0.7084	0.7071-0.7093	range	[38]
egiin gol	103.44	49.455	human	human	tooth	LBA	0.70837	0.00025	2SE	[72]
Egiin Gol	103.44	49.455	human	human	P1	Turk/Uighur	0.7098	153	sr/ppm	[38]
Egiin Gol	103.44	49.455	Human	human	Bone	Xiongnu	0.7093	993	sr/ppm	[38]
Egiin Gol	103.44	49.455	human	human	C1	Xiongnu	0.7128	213	sr/ppm	[38]
Egiin Gol	103.44	49.455	Human	human	Dentine	Xiongnu	0.7087	496	sr/ppm	[38]
Egiin Gol	103.44	49.455	human	human	M1	Xiongnu	0.7081	75	sr/ppm	[38]
Egiin Gol	103.44	49.455	human	human	M2	Xiongnu	0.7093	152	sr/ppm	[38]
Egiin Gol	103.44	49.455	human	human	M2	Xiongnu	0.7098	310	sr/ppm	[38]
Egiin Gol	103.44	49.455	human	human	M2	Xiongnu	0.7081	78	sr/ppm	[38]
Egiin Gol	103.44	49.455	human	human	M2	Xiongnu	0.708	111	sr/ppm	[38]
Egiin Gol	103.44	49.455	human	human	M2	Xiongnu	0.7093	90	sr/ppm	[38]
Egiin Gol	103.44	49.455	human	human	M3	Xiongnu	0.708	137	sr/ppm	[38]
Egiin Gol	103.44	49.455	human	human	M3	Xiongnu	0.7095	144	sr/ppm	[38]
Egiin Gol	103.44	49.455	Human	human	Tooth root	Xiongnu	0.7084	111	sr/ppm	[38]
Egiin Gol	103.44	49.455	Human	human	Tooth root	Xiongnu	0.7088	514	sr/ppm	[38]
Egiin Gol	103.44	49.455	human	human		xiongnu	0.7084	0.7071 - 0.7093	range	[77]
Egiin Gol	103.44	49.455	plant	plant	all	modern	0.7085	0.7081 - 0.7087	range	[77]
Egiin Gol	103.44	49.455	plant	plant	all	xiongnu	0.7086	0.7085 - 0.7087	range	[77]
emeelt tolgoi	99.529	46.478	human	human	tooth	LBA	0.71049	0.0009	2SE	[72]
emeelt tolgoi	99.529	46.478	human	human	tooth	LBA	0.7134	0.0014	2SE	[72]
emeelt tolgoi	99.529	46.478	human	human	tooth	LBA	0.71153	0.00061	2SE	[72]
emeelt tolgoi	99.529	46.478	human	human	tooth	LBA	0.71	0.0012	2SE	[72]
gol mod 2	101.199	48.052	equus	animal	Bone	Xiongnu	0.70891	7e-06	2SE	[37]
gol mod 2	101.199	48.052	equus	animal	Bone	Xiongnu	0.70926	1e-05	2SE	[37]
gol mod 2	101.199	48.052	Sheep	animal	Bone	Xiongnu	0.70845	4e-06	2SE	[37]
gol mod 2	101.199	48.052	human	human	Bone	Xiongnu	0.70857	5e-06	2SE	[37]
gol mod 2	101.199	48.052	human	human	Bone	Xiongnu	0.70844	1.2e-05	2SE	[37]
gol mod 2	101.199	48.052	human	human	Bone	Xiongnu	0.70828	7e-06	2SE	[37]
gol mod 2	101.199	48.052	human	human	Bone	Xiongnu	0.70846	1.2e-05	2SE	[37]
gol mod 2	101.199	48.052	human	human	Bone	Xiongnu	0.70867	2.7e-05	2SE	[37]
gol mod 2	101.199	48.052	human	human	Bone	Xiongnu	0.70901	1.6e-05	2SE	[37]
gol mod 2	101.199	48.052	human	human	Bone	Xiongnu	0.70878	1.5e-05	2SE	[37]
gol mod 2	101.199	48.052	human	human	Enamel	Xiongnu	0.71001	1.8e-05	2SE	[37]
gol mod 2	101.199	48.052	human	human	Enamel	Xiongnu	0.70891	1.6e-05	2SE	[37]
gol mod 2	101.199	48.052	human	human	Enamel	Xiongnu	0.70917	2.4e-05	2SE	[37]
gol mod 2	101.199	48.052	human	human	Enamel	Xiongnu	0.70861	2.1e-05	2SE	[37]
hets mountain cave	108.249	42.55	rodent	animal	enamel	archaeo	0.70817			[75]
hets mountain cave	108.249	42.55	rodent	animal	enamel	archaeo	0.70831			[75]
hets mountain cave	108.249	42.55	human	human	enamel	12e-14e	0.70943	0.70941-0.70945	range	[75]
hets mountain cave	108.249	42.55	human	human	enamel	12e-14e	0.71057			[75]
hets mountain cave	108.249	42.55	human	human	enamel	12e-14e	0.70895	0.70977-0.71002	range	[75]
houvsgol2006	100.24	50.19	human	human	tooth	LBA	0.70969	0.00039	2SE	[71]
houvsgol2006	100.24	50.19	human	human	tooth	LBA	0.7105	0.0012	2SE	[71]
houvsgol2007	100.24	50.19	human	human	tooth	LBA	0.71088	0.00028	2SE	[71]
houvsgol2007	100.24	50.19	human	human	tooth	LBA	0.70939	0.0008	2SE	[71]
houvsgol2007	100.24	50.19	human	human	tooth	LBA	0.7108	0.0014	2SE	[71]
Khanuy valley	101.036	48.101	ovis/capra	animal	tooth	BA	0.70908	2e-05	2SE	[43]
Khanuy valley	101.036	48.101	ovis/capra	animal	tooth	BA	0.70873	2e-05	2SE	[43]
Khanuy valley	101.036	48.101	ovis/capra	animal	tooth	BA	0.70964	3e-05	2SE	[43]
Khanuy valley	101.036	48.101	ovis/capra	animal	tooth	BA	0.7089	2e-05	2SE	[43]
Khanuy valley	101.036	48.101	ovis/capra	animal	tooth	BA	0.70822	2e-05	2SE	[43]
Khanuy valley	101.036	48.101	ovis/capra	animal	tooth	BA	0.70897	2e-05	2SE	[43]
Khanuy valley	101.036	48.101	ovis/capra	animal	tooth	BA	0.70955	2e-05	2SE	[43]
Khanuy valley	101.036	48.101	ovis/capra	animal	tooth	BA	0.70969	2e-05	2SE	[43]
Khanuy valley	101.036	48.101	equus	animal	tooth	LBA	0.71023	2e-05	2SE	[43]
Khanuy valley	101.036	48.101	equus	animal	tooth	LBA	0.71015	2e-05	2SE	[43]
Khanuy valley	101.036	48.101	equus	animal	tooth	LBA	0.71013	2e-05	2SE	[43]
Khanuy valley	101.036	48.101	equus	animal	tooth	LBA	0.708	2e-05	2SE	[43]
Khanuy valley	101.036	48.101	equus	animal	tooth	LBA	0.7077	2e-05	2SE	[43]
Khanuy valley	101.036	48.101	equus	animal	tooth	LBA	0.70805	2e-05	2SE	[43]
Khanuy valley	101.036	48.101	equus	animal	tooth	LBA	0.71021	2e-05	2SE	[43]
Khanuy valley	101.036	48.101	equus	animal	tooth	LBA	0.71021	2e-05	2SE	[43]
Khanuy valley	101.036	48.101	equus	animal	tooth	LBA	0.71017	2e-05	2SE	[43]
Khanuy valley	101.036	48.101	equus	animal	tooth	LBA	0.70868	2e-05	2SE	[43]
Khanuy valley	101.036	48.101	equus	animal	tooth	LBA	0.70849	2e-05	2SE	[43]
Khanuy valley	101.036	48.101	equus	animal	tooth	LBA	0.70854	2e-05	2SE	[43]
Khanuy valley	101.036	48.101	equus	animal	tooth	LBA	0.70937	2e-05	2SE	[43]
Khanuy valley	101.036	48.101	equus	animal	tooth	LBA	0.70979	2e-05	2SE	[43]
Khanuy valley	101.036	48.101	equus	animal	tooth	LBA	0.70989	2e-05	2SE	[43]
Khanuy valley	101.036	48.101	equus	animal	tooth	LBA	0.70983	2e-05	2SE	[43]
Khanuy valley	101.036	48.101	equus	animal	tooth	LBA	0.70997	2e-05	2SE	[43]
Khanuy valley	101.036	48.101	equus	animal	tooth	LBA	0.70965	2e-05	2SE	[43]
Khanuy valley	101.036	48.101	equus	animal	tooth	LBA	0.70936	2e-05	2SE	[43]
Khanuy valley	101.036	48.101	equus	animal	tooth	LBA	0.70908	2e-05	2SE	[43]
Khanuy valley	101.036	48.101	equus	animal	tooth	LBA	0.70918	2e-05	2SE	[43]
Khanuy valley	101.036	48.101	equus	animal	tooth	LBA	0.70947	2e-05	2SE	[43]
Khanuy valley	101.036	48.101	equus	animal	tooth	LBA	0.70939	2e-05	2SE	[43]
Khanuy valley	101.036	48.101	equus	animal	tooth	LBA	0.70939	2e-05	2SE	[43]
Khanuy valley	101.036	48.101	equus	animal	tooth	LBA	0.70947	2e-05	2SE	[43]
Khanuy valley	101.036	48.101	equus	animal	tooth	LBA	0.70954	2e-05	2SE	[43]
Khanuy valley	101.036	48.101	equus	animal	tooth	LBA	0.7094	2e-05	2SE	[43]
Khanuy valley	101.036	48.101	equus	animal	tooth	LBA	0.70917	2e-05	2SE	[43]
Khanuy valley	101.036	48.101	equus	animal	tooth	LBA	0.70912	2e-05	2SE	[43]
Khanuy valley	101.036	48.101	equus	animal	tooth	LBA	0.70927	2e-05	2SE	[43]
Khanuy valley	101.036	48.101	equus	animal	tooth	modern	0.70844	2e-05	2SE	[43]
Khanuy valley	101.036	48.101	equus	animal	tooth	modern	0.70867	2e-05	2SE	[43]
Khanuy valley	101.036	48.101	equus	animal	tooth	modern	0.70881	1e-05	2SE	[43]
khösvgöl A	99.7278	49.6595	human	human	M1	LBA	0.709336	1e-05	2SE	[35]
khösvgöl A	99.7267	49.6568	human	human	M2	LBA	0.708462	1.1e-05	2SE	[35]
khösvgöl B	99.7264	49.6574	human	human	bone	LBA	0.708686	9e-06	2SE	[35]
khösvgöl B	99.7237	49.6575	human	human	I1	LBA	0.708946	7e-06	2SE	[35]
khösvgöl B	99.7224	49.6584	human	human	I2	LBA	0.70871	9e-06	2SE	[35]
khösvgöl B	99.7258	49.6572	human	human	I2	LBA	0.709233	9e-06	2SE	[35]
khösvgöl B	99.726	49.6572	human	human	I2	LBA	0.708466	7e-06	2SE	[35]
khösvgöl B	99.7276	49.6575	human	human	M1	LBA	0.709024	7e-06	2SE	[35]
khösvgöl B	99.7259	49.657	human	human	M2	LBA	0.709023	1.1e-05	2SE	[35]
khösvgöl B	99.7259	49.6573	human	human	P1	LBA	0.707993	8e-06	2SE	[35]
khösvgöl B	99.7264	49.6574	human	human	P1	LBA	0.710126	9e-06	2SE	[35]
khösvgöl C	99.7736	49.6896	human	human	I1	LBA	0.708514	1e-05	2SE	[35]
khösvgöl C	99.7739	49.6904	human	human	I2	LBA	0.708542	7e-06	2SE	[35]
khösvgöl C	99.7736	49.6896	human	human	M2	LBA	0.70779	2.2e-05	2SE	[35]
khösvgöl C	99.7739	49.6904	human	human	M3	LBA	0.708613	3.1e-05	2SE	[35]
khösvgöl D	99.7804	49.6943	marmot	animal	bone	archaeo	0.708875	9e-06	2SE	[35]
khösvgöl D	99.7804	49.6943	Sheep/goat	animal	bone	LBA	0.70875	1e-05	2SE	[35]
khösvgöl D	99.7804	49.6943	human	human	M3	LBA	0.708715	1.5e-05	2SE	[35]
khösvgöl F	99.8442	49.7368	marmot	human	bone	archaeo	0.708545	1e-05	2SE	[35]
khushuut1	93.12	46.86	human	human	tooth	LBA	0.7106	0.0012	2SE	[71]
khushuut1	93.12	46.86	human	human	tooth	LBA	0.71085	0.00062	2SE	[71]
khushuut2	93.12	46.86	human	human	tooth	LBA	0.7106	0.0016	2SE	[71]
khyar kharaach	93.93	45.95	human	human	tooth	LBA	0.71185	0.00063	2SE	[71]
khyar kharaach	93.93	45.95	human	human	tooth	LBA	0.71135	0.00041	2SE	[71]
khyar kharaach	93.93	45.95	human	human	tooth	LBA	0.71057	0.00044	2SE	[71]
Maikhan Tolgoi	102.606	46.992	rodent	animal	bone	LBA	0.71059	0.0016	2SE	[34]
Maikhan Tolgoi	102.606	46.992	rodent	animal	bone	LBA	0.710578	0.004	2SE	[34]
Maikhan Tolgoi	102.606	46.992	human	human	tooth	LBA	0.7094	0.0033	2SE	[34]
Maikhan Tolgoi	102.606	46.992	human	human	tooth	LBA	0.71028	0.0028	2SE	[34]
Maikhan Tolgoi	102.606	46.992	human	human	tooth	LBA	0.71086	0.0029	2SE	[34]
Maikhan Tolgoi	102.606	46.992	human	human	tooth	LBA	0.70867	0.003	2SE	[34]
Maikhan Tolgoi	102.606	46.992	human	human	bone	LBA	0.7105	0.0018	2SE	[34]
Maikhan Tolgoi	102.606	46.992	human	human	bone	LBA	0.71031	0.0027	2SE	[34]
Maikhan Tolgoi	102.606	46.992	human	human	bone	LBA	0.71085	0.0027	2SE	[34]
Maikhan Tolgoi	102.606	46.992	human	human	bone	LBA	0.71025	0.0021	2SE	[34]
Maikhan Tolgoi	102.606	46.992	human	human	bone	LBA	0.71146	0.0019	2SE	[34]
Maikhan Tolgoi	102.606	46.992	onion	plant	pulp	modern	0.70854	0.0022	2SE	[34]
Maikhan Tolgoi	102.606	46.992	onion	plant	pulp	modern	0.70906	0.0035	2SE	[34]
Maikhan Tolgoi	102.606	46.992	khaliar	plant	all	modern	0.70984	0.0025	2SE	[34]
Maikhan Tolgoi	102.606	46.992	leek	plant	all	modern	0.70942	0.0045	2SE	[34]
Maikhan Tolgoi	102.606	46.992	Persicaria	plant	all	modern	0.71108	0.0032	2SE	[34]
Maikhan Tolgoi	102.606	46.992	Pimpinella	plant	all	modern	0.71041	0.0037	2SE	[34]
Maikhan Tolgoi	102.606	46.992	Urtica	plant	all	modern	0.70916	0.0033	2SE	[34]
orkhon 1	102.785	47.2	equus	animal	Bone	archaeo	0.71055			[74]
orkhon 7	102.785	47.15	bos	animal	tooth	archaeo	0.71013			[74]
orkhon valley	102.785	47.2	equus	animal	Bone/teeth	modern	0.70936	0.70906 - 0.70966	range	[74]
tevsh site	102.05	44.5	human	human	tooth	LBA	0.71295	0.0004	2SE	[73]
tevsh site	102.05	44.5	human	human	tooth	LBA	0.7114	0.00055	2SE	[73]
Ulaan Boom	96.71	46.72	human	human	tooth	LBA	0.713	0.001	2SE	[71]
Ulaan Boom	96.71	46.72	human	human	tooth	LBA	0.71129	0.00076	2SE	[71]
Ulaan Boom	96.71	46.72	human	human	tooth	LBA	0.711	0.00076	2SE	[71]
zuun bel	102.59	49.44	human	human	tooth	14e	0.7095	0.0018	2SE	[71]
zuun bel	102.59	49.44	human	human	tooth	14e	0.70795	0.00041	2SE	[71]
zuun bel	102.59	49.44	human	human	tooth	archaeo	0.70896	0.00068	2SE	[71]
zuun bel	102.59	49.44	human	human	tooth	archaeo	0.70907	0.00023	2SE	[71]
zuun bel	102.59	49.44	human	human	tooth	archaeo	0.70901	0.00084	2SE	[71]
zuun bel	102.59	49.44	human	human	tooth	archaeo	0.7075	0.00011	2SE	[71]
