# Supplementary material for: A bioavailable 87Sr/86Sr isoscape of Mongolia: Implications for the reconstruction of past human and animal mobility
Source: PLoS One. 2025 Dec 3;20(12):e0336327. doi: 10.1371/journal.pone.0336327 (PMC12674565; doi:10.1371/journal.pone.0336327)
Supplement: S4 File — (TXT) [file pone.0336327.s004.txt]

################################################################################
############ RANDOM FOREST AND ENSEMBLE MCHINE LEARNING ANALYSES  ##############
################################################################################

# The script is adapated from the original script of Bataille CP, Crowley BE, Wooller MJ and GJ Bowen. 2020.
# Advances in global bioavailable strontium isoscapes. Palaeogeography, Palaeoclimatology, Palaeoecology, 555: 109849.
# DOI: https://doi.org/10.1016/j.palaeo.2020.109849


setwd("D:/work/isoscape")

##########################SET LIBRARIES#########################################
  library(parallel)
  library(doParallel)
  library(raster)
  library(terra)
  library(sf)
  library(randomForest)
  library(readxl)
  library(exactextractr)
  library(caret)
  library(VSURF)
  library(ranger)

################################################################################
############################## DATA PROCESSING #################################
################################################################################


# load bioavailable Sr database
  sr_orig <- readxl::read_excel("D:/work/isoscape/SM1_table_S1_baSr_database.xlsx",col_names=TRUE, na="NA", sheet="Table_S1")
  sr_orig<-as.data.frame(sr_orig)
# Clean missing values
  sr_orig_0<-sr_orig[!is.na(sr_orig$Latitude),]                #remove rows with missing XY coordinates
  sr_orig_0<-sr_orig_0[!is.na(sr_orig$Longitude),]
  sr_orig_1<-sr_orig_0[!is.na(sr_orig_0$Sr_ratio),]         #remove rows with missing observed Sr data


###Project Sr data
sr_proj<-st_as_sf(sr_orig_1, coords=c("Longitude","Latitude"), crs=st_crs(4326))%>% 
                 st_transform(crs="+proj=eck4 +lon_0=0 +x_0=0 +y_0=0 +ellps=WGS84 +units=m +no_defs")


#################################INPUT GLOBAL COVARIATE RASTERS#####################################################
###See Table S3 for raster list and references
###The projected covariates are available at: 
###https://drive.google.com/drive/folders/1GSlo8NiV-9E9v4kuSn-D8kuTc8uNWupu?usp=drive_link
###or on request to Mael Le Corre (mael.lecorre@mnhn.fr or lecorremael@hotmail.com)
###Use this link and download the Projected_rasters folder into a "Projected_rasters" folder

  r.m1           =terra::rast("D:/work/isoscape/Projected_rasters/srqc_med_sep22.tif")
  r.srsrq1       =terra::rast("D:/work/isoscape/Projected_rasters/srsrq1_qc_jan23.tif")
  r.srsrq3       =terra::rast("D:/work/isoscape/Projected_rasters/srsrq3_qc_jan23.tif")
  r.meanage_geol =terra::rast("D:/work/isoscape/Projected_rasters/agemean_qc_jan23.tif")
  r.minage_geol  =terra::rast("D:/work/isoscape/Projected_rasters/agemin_qc_jan23.tif")
  r.maxage_geol  =terra::rast("D:/work/isoscape/Projected_rasters/agemax_qc_jan23.tif")
  r.age          =terra::rast("D:/work/isoscape/Projected_rasters/basement_age_reproj.tif")
  r.bouger       =terra::rast("D:/work/isoscape/Projected_rasters/bouger_reproj.tif")
  r.elevation    =terra::rast("D:/work/isoscape/Projected_rasters/elevation_reproj.tif")

  r.mat          =terra::rast("D:/work/isoscape/Projected_rasters/mat_reproj.tif")
  r.map          =terra::rast("D:/work/isoscape/Projected_rasters/map_reproj.tif")
  r.dust         =terra::rast("D:/work/isoscape/Projected_rasters/dust_dep_reproj.tif")
  r.salt         =terra::rast("D:/work/isoscape/Projected_rasters/seasalt_dep_reproj.tif")
  r.ai           =terra::rast("D:/work/isoscape/Projected_rasters/ai_reproj.tif")
  r.pet          =terra::rast("D:/work/isoscape/Projected_rasters/pet_reproj.tif")

  r.clay         =terra::rast("D:/work/isoscape/Projected_rasters/r.clay_reproj.tif")
  r.ph           =terra::rast("D:/work/isoscape/Projected_rasters/r.ph_reproj.tif")
  r.cec          =terra::rast("D:/work/isoscape/Projected_rasters/r.cec_reproj.tif")
  r.bulk         =terra::rast("D:/work/isoscape/Projected_rasters/r.bulk_reproj.tif")
  r.GUM          =terra::rast("D:/work/isoscape/Projected_rasters/gum_mask3.tif")
  r.phkcl        =terra::rast("D:/work/isoscape/Projected_rasters/phkcl.tif")
  r.ocs          =terra::rast("D:/work/isoscape/Projected_rasters/r.ocs_reproj.tif")

  r.distance     =terra::rast("D:/work/isoscape/Projected_rasters/distance.tif")
  r.dist<-resample(r.distance,r.srsrq1,method="near")                           #problem with r.dist extent -> need to be set to r.srsrq1 extent
  r.volc         =terra::rast("D:/work/isoscape/Projected_rasters/volc_dep_reproj.tif")
  r.fire         =terra::rast("D:/work/isoscape/Projected_rasters/fire_dep_reproj.tif")
  r.foss         =terra::rast("D:/work/isoscape/Projected_rasters/fossilfuels_dep_reproj.tif")

#### Function to extract covariables at the sampling sites or at the closest of the sampling site
#### if the site fall within an empty cell

extract_nearest_non_na <- function(coordinates, raster) {
  # Convert the coordinates data.frame to an sf points object
  points <- st_as_sf(coordinates, coords = c("X", "Y"), crs = st_crs(raster))
  
  # Extract raster values under the points
  values <- extract(raster, points,method="simple")
  values<-values[,2]
  
  # Identify NA values
  na_indices <- is.na(values)
  
  # Find the indices of NA values
  na_indices <- which(na_indices)
  
  # Loop over each NA value
  for (i in na_indices) {
    # Get the current point
    point <- points[i, ]
    st_crs(point) <- st_crs(raster)
    # Create a buffer around the point with a 50km radius
    buffer <- st_buffer(point, dist = 50000)
    
    # Convert the buffer to the same CRS as the raster
    st_crs(buffer) <- st_crs(raster)
    
    # Crop the raster to the buffered extent
    cropped_raster <- crop(raster, buffer)
    
    # Extract the non-NA values within the buffer
    non_na_values <- cropped_raster[]
    non_na_values <- non_na_values[!is.na(non_na_values)]
    
    # Find the nearest non-NA value
    nearest_value <- non_na_values[which.min(st_distance(point, buffer))]
    
    # Assign the nearest non-NA value to replace the NA value
    values[i] <- nearest_value
  }
  
  # Return the extracted values
  return(data.frame(values))
}

#### data extraction 
    m1xy<-extract_nearest_non_na(sr_proj,r.m1)
    srsrq1xy<-extract_nearest_non_na(sr_proj,r.srsrq1)
    srsrq3xy<-extract_nearest_non_na(sr_proj,r.srsrq3)
    meanage_geolxy<-extract_nearest_non_na(sr_proj,r.meanage_geol)
    minage_geolxy<-extract_nearest_non_na(sr_proj,r.minage_geol)
    maxage_geolxy<-extract_nearest_non_na(sr_proj,r.maxage_geol)
    agexy<-extract_nearest_non_na(sr_proj,r.age)
    bougerxy=extract_nearest_non_na(sr_proj,r.bouger)
    elevationxy<-extract_nearest_non_na(sr_proj,r.elevation)

    mapxy<-extract_nearest_non_na(sr_proj,r.map)
    matxy=extract_nearest_non_na(sr_proj,r.mat)
    dustxy<-extract_nearest_non_na(sr_proj,r.dust)
    saltxy<-extract_nearest_non_na(sr_proj,r.salt)
    aixy<-extract_nearest_non_na(sr_proj,r.ai)
    petxy<-extract_nearest_non_na(sr_proj,r.pet)

    clayxy<-extract_nearest_non_na(sr_proj,r.clay)
    phxy<-extract_nearest_non_na(sr_proj,r.ph)
    cecxy<-extract_nearest_non_na(sr_proj,r.cec)
    bulkxy<-extract_nearest_non_na(sr_proj,r.bulk)
    GUMxy<-extract_nearest_non_na(sr_proj,r.GUM)
    phkclxy<-extract_nearest_non_na(sr_proj,r.phkcl)
    ocsxy<-extract_nearest_non_na(sr_proj,r.ocs)

    distxy<-extract_nearest_non_na(sr_proj,r.dist)
    volcxy<-extract_nearest_non_na(sr_proj,r.volc)
    firexy<-extract_nearest_non_na(sr_proj,r.fire)
    fossxy<-extract_nearest_non_na(sr_proj,r.foss)

    sr_xy<- data.frame(st_coordinates(sr_proj))

#### Append all extracted data and change names of column
  sr_proj_xy <- data.frame(sr_orig_1$ID,sr_orig_1$Country,sr_orig_1$Latitude,sr_orig_1$Longitude, sr_orig_1$Sr_ratio,
                         sr_xy,m1xy,srsrq1xy,srsrq3xy,meanage_geolxy,minage_geolxy,maxage_geolxy,
                         agexy,bougerxy,elevationxy,
                         matxy,mapxy,dustxy,saltxy,aixy,petxy,
                         clayxy,phxy,cecxy,bulkxy,GUMxy,phkclxy,ocsxy,
                         distxy,volcxy,firexy,fossxy)

  colnames(sr_proj_xy)<-c("ID","Country","Latitude","Longitude","X87Sr86Sr",
                          "X","Y","r.m1","r.srsrq1","r.srsrq3","r.meanage_geol","r.minage_geol","r.maxage_geol",
                          "r.age","r.bouger","r.elevation",
                          "r.mat","r.map","r.dust","r.salt","r.ai","r.pet",
                          "r.clay","r.ph","r.cec","r.bulk","r.GUM","r.phkcl","r.ocs",
                          "r.dist","r.volc","r.fire","r.foss")

  write.table(sr_proj_xy,file="D:/work/isoscape/tables/sr_proj_mongolia.txt",sep="\t",col.names=T,row.names=F,quote=F)

# compute mean Sr value for each location
 sr_proj_xy2<-sr_proj_xy[!is.na(sr_proj_xy$r.m1),]                
 sr_agg1<-aggregate(sr_proj_xy2,by=list(sr_proj_xy2$Latitude,sr_proj_xy2$Longitude), FUN=median,na.rm=TRUE)
 sr_agg1<-cbind(sr_agg1[,c(8,9,7)],sr_agg1[,10:ncol(sr_agg1)])
# check correlation between covariates
 round(cor(sr_agg1[,-(1:3)]),2)
 sr_agg<-sr_agg1[,-c(4,7)]                                  #remove r.m1 and meanage_geol, because R>0.9

 write.table(sr_agg,"D:/work/isoscape/tables/sr_agg_mongolia.txt",sep="\t",col.names=T,row.names=F,quote=F)

################################################################################
############################# RANDOM FOREST ####################################
################################################################################


 sr_agg<-read.table("D:/work/isoscape/tables/sr_agg_mongolia.txt",sep="\t",h=T)

####Variable filtering using parallelized VSURF algorithm
  names(sr_agg)
  set.seed(1)

  sr_agg0<-sr_agg
  sr_agg1.vsurf<-VSURF(sr_agg0[,4:ncol(sr_agg0)],sr_agg0$X87Sr86Sr, RFimplem = "ranger", parallel = TRUE, ncores = detectCores() - 1, clusterType = "PSOCK")   
  sr_agg1.vsurf$varselect.pred
  sr_agg1.sub<-sr_agg0[,4:ncol(sr_agg0)]
  sr_agg1_VSURF <- sr_agg1.sub[c(sr_agg1.vsurf$varselect.pred)] 
  sr_agg1_VSURF<-cbind(sr_agg[,1:3],sr_agg1_VSURF)

  training_rf <- sr_agg1_VSURF[,-c(1,2)]
  colnames(training_rf)

####Parallelize random forest modeling

  cluster <-parallel::makeCluster(detectCores() - 1) # convention to leave 1 core for OS
  registerDoParallel(cluster)

# Splitting the data for repeated cross validation
  fitControl <- trainControl(## 10-fold Crossvalidation
    method = "repeatedcv",
    number = 10,
    ## repeated ten times
    repeats = 5,
    verboseIter=FALSE ,
    returnResamp="final",
    savePredictions="all",
    # With parallel backend
    allowParallel=TRUE
    )

  bestmtry <- tuneRF(training_rf, training_rf$X87Sr86Sr, stepFactor=1, improve=1e-7, ntree=1000)
  mtry <- bestmtry[1]                                                           
  tunegrid <- expand.grid(.mtry=mtry)
  metric<-"Accuracy"

# Random forest analysis
# variables selected :  "r.volc","r.foss","r.srsrq1","r.age","r.minage_geol","r.maxage_geol","r.dust","r.mat","r.fire","r.dist","r.map"         
set.seed(1)
  RF_mod <- train(X87Sr86Sr ~ ., data = training_rf, ntree=3000,method = "rf", importance=TRUE, tuneGrid=tunegrid,trControl= fitControl)

save(RF_mod,file="RF_mongo")

RF_mod
# RMSE         Rsquared   MAE        
# 0.003270232  0.7002071  0.001615048


#### variable importance plot and partial dependence plots

ly<-matrix(c(1,1,1,1,1,0,2,2,2,3,3,3,4,4,4,
             1,1,1,1,1,0,2,2,2,3,3,3,4,4,4,
             1,1,1,1,1,0,2,2,2,3,3,3,4,4,4,
             1,1,1,1,1,0,5,5,5,6,6,6,7,7,7,
             1,1,1,1,1,0,5,5,5,6,6,6,7,7,7,
             1,1,1,1,1,0,5,5,5,6,6,6,7,7,7,
             1,1,1,1,1,0,8,8,8,9,9,9,10,10,10,
             1,1,1,1,1,0,8,8,8,9,9,9,10,10,10,
             1,1,1,1,1,0,8,8,8,9,9,9,10,10,10,
             1,1,1,1,1,0,11,11,11,12,12,12,13,13,13,
             1,1,1,1,1,0,11,11,11,12,12,12,13,13,13,
             1,1,1,1,1,0,11,11,11,12,12,12,13,13,13),
             12,15,byrow=T)

layout(ly)
par(mar=c(8,4,4,0))
  varImpPlot(RF_mod$finalModel,type=2,main="Variable Importance",cex=1.2,cex.lab=1.5,cex.main=1.8)
mtext("A)",cex=2.5,side=3,at=-0.01,line=2.3)
mtext("B)",cex=2.5,side=3,at=0.04,line=2.3)
mtext(expression(paste(""^87,"Sr/"^86,"Sr predicted")),side=4,cex=2,line=4)
par(mar=c(4.5,2,1,1))

# "r.minage_geol","r.maxage_geol","r.foss","r.srsrq1","r.dust","r.mat","r.volc","r.salt","r.fire","r.map","r.bouger"
  partialPlot(RF_mod$finalModel, training_rf, x.var = "r.srsrq1",main=NA,xlab="r.srsrq1",cex.axis=1.3,ylim=c(0.709,0.716),cex.lab=2)
  partialPlot(RF_mod$finalModel, training_rf, x.var = "r.minage_geol",main=NA,xlab="r.minage_geol",cex.axis=1.3,ylim=c(0.709,0.716),cex.lab=2)
  partialPlot(RF_mod$finalModel, training_rf, x.var = "r.maxage_geol",main=NA,xlab="r.maxage_geol",cex.axis=1.3,ylim=c(0.709,0.716),cex.lab=2)
  partialPlot(RF_mod$finalModel, training_rf, x.var = "r.age",main=NA,xlab="r.age",cex.axis=1.3,ylim=c(0.709,0.716),cex.lab=2)
  partialPlot(RF_mod$finalModel, training_rf, x.var = "r.foss",main=NA,xlab="r.foss",cex.axis=1.3,ylim=c(0.709,0.716),cex.lab=2)
  partialPlot(RF_mod$finalModel, training_rf, x.var = "r.volc",main=NA,xlab="r.volc",cex.axis=1.3,ylim=c(0.709,0.716),cex.lab=2)
  partialPlot(RF_mod$finalModel, training_rf, x.var = "r.fire",main=NA,xlab="r.fire",cex.axis=1.3,ylim=c(0.709,0.716),cex.lab=2)
  partialPlot(RF_mod$finalModel, training_rf, x.var = "r.mat",main=NA,xlab="r.mat",cex.axis=1.3,ylim=c(0.709,0.716),cex.lab=2)
  partialPlot(RF_mod$finalModel, training_rf, x.var = "r.map",main=NA,xlab="r.map",cex.axis=1.3,ylim=c(0.709,0.716),cex.lab=2)
  partialPlot(RF_mod$finalModel, training_rf, x.var = "r.dust",main=NA,xlab="r.dust",cex.axis=1.3,ylim=c(0.709,0.716),cex.lab=2)
  partialPlot(RF_mod$finalModel, training_rf, x.var = "r.dist",main=NA,xlab="r.dist",cex.axis=1.3,ylim=c(0.709,0.716),cex.lab=2)
  savePlot("D:/work/isoscape/output/importance_pplot_mongolia.tif",type="tif")


####generate the isoscape

stack_mong<-c(r.volc,r.foss,r.srsrq1,r.age,r.minage_geol,r.maxage_geol,r.dust,r.mat,r.fire,r.dist,r.map)
names(stack_mong)<-c("r.volc","r.foss","r.srsrq1","r.age","r.minage_geol","r.maxage_geol","r.dust","r.mat","r.fire","r.dist","r.map")

#change projection from Eckert IV to custom Lambert Conformal Conic
ex1<-ext(5100000,10750000,4100000,6750000)
stack_mong<-crop(stack_mong, ex1, snap='near')                                  #crop stack raster to ease the projection
crs_lcc <- "+proj=lcc +lat_1=40 +lat_2=52 +lat_0=46 +lon_0=104 +x_0=2000000 +y_0=0 +datum=WGS84 +units=m +no_defs"
stack_mong <- project(stack_mong, crs_lcc, res=1000, method="bilinear")
ex2<-ext(500000,3500000,-1000000,1100000)
stack_mong<-crop(stack_mong, ex2, snap='near')                                  #crop projected stack to Mongolia


mong.grid<-stack_mong[[1]]/stack_mong[[1]]

rf1 <- predict(stack_mong, RF_mod, ext=mong.grid, na.rm=TRUE, overwrite=TRUE)
writeRaster(rf1, filename="D:/work/isoscape/output/RF_isoscape_Mongolia_prediction.tif", overwrite=TRUE)


####generate the spatial error (take 3h-4h on a Ryzen9 CPU with 32gb of RAM)

training_qrf<-read.table("D:/work/isoscape/tables/sr_agg_mongolia.txt",sep="\t",h=T)
qrf_mod <- ranger(X87Sr86Sr ~ r.volc+r.foss+r.srsrq1+r.age+r.minage_geol+r.maxage_geol+r.dust+r.mat+r.fire+r.dist+r.map,
                data = training_qrf, quantreg=TRUE, num.trees=3000,mtry=4)         #mtry same as for RF

# dataset need to be divided in several part to avoid memory problems
stack_mong2<-raster::stack(stack_mong)
mong_pxl<-as(stack_mong2,"SpatialPixelsDataFrame")
newdat0<-as.data.frame(mong_pxl)
cc<-which(complete.cases(mong_pxl@data))
lcc<-length(cc)
cc_div<-c(seq(0,lcc,100000),lcc)                                                #set size of the sub-dataset, need to be changed according available memory 

tab_pred<-as.data.frame(matrix(data=NA,ncol=3,nrow=0))
for (i in 1:(length(cc_div)-1))
    {
    print(paste(i,(length(cc_div)-1),Sys.time(),sep=" / "))
    cc_sub<-cc[(cc_div[i]+1):cc_div[i+1]]
    newdat1<-newdat0[cc_sub,]
    sr.rfd_low <- predict(qrf_mod, data=newdat1, type="quantiles", quantiles=0.159, fun = function(model, ...) predict(model, ...)$predictions)
    gc()
    sr.rfd_high <- predict(qrf_mod, data=newdat1, type="quantiles", quantiles=0.841, fun = function(model, ...) predict(model, ...)$predictions)
    gc()
    pred<-cbind(cc_sub,sr.rfd_low$predictions,sr.rfd_high$predictions)
    tab_pred<-rbind(tab_pred,pred)
    rm(sr.rfd_low)
    rm(sr.rfd_high)
    rm(pred)
    }
colnames(tab_pred)<-c("pxlnum","pred_low","pred_high")
tab_pred$error<-(tab_pred[,3]-tab_pred[,2])/2
mong_pxl@data$se.sr<-NA
mong_pxl@data$se.sr[cc]<-tab_pred$error
rast.se<-raster(mong_pxl[,"se.sr"])
writeRaster(rast.se, filename="D:/work/isoscape/output/RF_isoscape_Mongolia_error_sd.tif", format="GTiff", overwrite=TRUE)


################################################################################
##############################  EML with landmap ###############################
################################################################################

#/!\ the landmap package relies on rgdal and maptool packages which are no longer support since R 4.4
#this part of the script run on R 4.3

#/!\ default setting of landmap::train.spLearner for the quantile forest regression is num.trees = 85
# There is no argument in the function to increase the number of trees.
# We directly modified the value within the source code of the function (1000 instead of 85).  
# However, doing so drasticaly increase computing time and memory requierement
# Load the function "splearner_modified" line 735 and use train.spLearner2 instead of train.spLearner
# landmap package still need to be loaded
# if you want to use default setting, directly use the train.spLearner function

devtools::install_github("envirometrix/landmap")
library(sp)
library(landmap)
library(mlr)
library(raster)
library(terra)


 setwd("D:/work/isoscape/")
 
 sr_agg<-read.table("D:/work/isoscape/tables/sr_agg_mongolia.txt",sep="\t",h=T)
 sp_sr_agg <- SpatialPointsDataFrame(coords = sr_agg[,c(1,2)], data = sr_agg,
                                     proj4string = CRS("+proj=eck4 +lon_0=0 +x_0=0 +y_0=0 +ellps=WGS84 +units=m +no_defs"))

# raster preparation, load the raster as in the "data prossessing" section
# select same predictors as for RF_alldata
 w_stack<-c(r.minage_geol,r.maxage_geol,r.srsrq1,r.age,r.foss,r.volc,r.fire,r.mat,r.dust,r.map,r.dist)
 names(w_stack)<-c("r.minage_geol","r.maxage_geol","r.srsrq1","r.age","r.foss","r.volc","r.fire","r.mat","r.dust","r.map","r.dist")

 w_stack5<-aggregate(w_stack,fact=5)                                             #reduce resolution to 5 km to run the EML on the full dataset
 w_stack5<-raster::stack(w_stack5)
 w_pxl<-as(w_stack5,"SpatialPixelsDataFrame")

 ex<-ext(6260000,10460000,4500000,6640000)
 mongo_stack<-crop(w_stack, ex, snap='near')
 mongo_stack<-raster::stack(mongo_stack)
 mongo_pxl<-as(mongo_stack,"SpatialPixelsDataFrame")

###Ensemble Machine Learning
set.seed(1)

m<-train.spLearner2(sp_sr_agg["X87Sr86Sr"],covariates=w_pxl[,c("r.minage_geol","r.maxage_geol","r.srsrq1","r.age","r.foss","r.volc","r.fire","r.mat","r.dust","r.map","r.dist")], oblique=TRUE, spc=FALSE)                                      #function modified with num.trees for qrf set to 1000
summary(m@spModel$learner.model$super.model$learner.model)

#Call:
#stats::lm(formula = f, data = d)
#
#Residuals:
#      Min        1Q    Median        3Q       Max 
#-0.035198 -0.000882 -0.000074  0.000582  0.048530 
#
#Coefficients:
#               Estimate Std. Error t value Pr(>|t|)    
#(Intercept)     7.37380    3.47059   2.125   0.0337 *  
#regr.ranger     0.88578    0.02067  42.846  < 2e-16 ***
#regr.xgboost  -13.08836    6.16115  -2.124   0.0337 *  
#regr.nnet      -0.02453    0.03700  -0.663   0.5074    
#regr.ksvm       0.15876    0.02718   5.841 5.49e-09 ***
#regr.cvglmnet  -0.01936    0.02664  -0.727   0.4676    
#Signif. codes:  0 �***� 0.001 �**� 0.01 �*� 0.05 �.� 0.1 � � 1
#
#Residual standard error: 0.003369 on 5780 degrees of freedom
#Multiple R-squared:  0.7078,    Adjusted R-squared:  0.7076 
#F-statistic:  2800 on 5 and 5780 DF,  p-value: < 2.2e-16

# retrieve oblique coordinates variables and add it to the eastern canada raster stack
cov_eml<-crop(m@covariates,extent(mongo_pxl))
oc<-cov_eml[,-(1:ncol(mongo_pxl))]
oc_pxl<-as(oc,"SpatialPixelsDataFrame")
oc_stack<-stack(oc_pxl)
oc_stack2<-disaggregate(oc_stack,fact=5)
oc_pxl2<-as(oc_stack2,"SpatialPixelsDataFrame")
mongo_pxl2<-cbind(mongo_pxl,oc_pxl2)
mongo_stack2<-stack(mongo_pxl2)

# prediction and spatial uncertainty (dataset splitted to avoid memory problems)
# take 8h-9h on a Ryzen9 CPU with 32gb of RAM
cc<-which(complete.cases(mongo_pxl2@data))
lcc<-length(cc)
cc_div<-c(seq(0,lcc,50000),lcc)

empty_ras<-raster(mongo_pxl2[,1])                                           
values(empty_ras)<-NA
ras_pred<-empty_ras
ras_err<-empty_ras

for (i in 1:(length(cc_div)-1))
  {
  print(paste(i,"/",(length(cc_div)-1)," - ",Sys.time(),sep=""))
  cc_sub<-cc[(cc_div[i]+1):cc_div[i+1]]
  pred<-predict(m,predictionLocations=mongo_pxl2[cc_sub,])
  ras_pred[cc_sub]<-pred$pred@data$response
  ras_err[cc_sub]<-pred$pred@data$model.error
  rm(pred)
  }

par(mfrow=c(1,2))
plot(ras_pred)
plot(ras_err)

#project prediction and error rasters from EckertIV to LCC
crs_lcc <- "+proj=lcc +lat_1=40 +lat_2=52 +lat_0=46 +lon_0=104 +x_0=2000000 +y_0=0 +datum=WGS84 +units=m +no_defs"
ex2<-ext(500000,3500000,-1000000,1100000)
ras_pred_p <- project(ras_pred, crs_lcc, res=1000, method="bilinear")
ras_pred_p<-crop(ras_pred_p, ex2, snap='near')                                  #crop projected stack to Mongolia
ras_err_p <- project(ras_err, crs_lcc, res=1000, method="bilinear")
ras_err_p<-crop(ras_err_p, ex2, snap='near')                                  #crop projected stack to Mongolia


writeRaster(ras_pred,"D:/work/isoscape/output/EML_isoscape_Mongolia_prediction.tif",format="GTiff",overwrite=TRUE)
writeRaster(ras_err,"D:/work/isoscape/output/EML_isoscape_Mongolia_error_sd._tif",format="GTiff",overwrite=TRUE)

################################################################################
################### histogram + correlation ####################################
################################################################################

#sr_isoscape_Zazzo2025 available from Zazzo et al. 2025. https://doi.org/10.1371/journal.pone.0322431

ras_pred0<-terra::rast("D:/work/isoscape/sr_isoscape_Zazzo2025.tif")
ras_pred1<-terra::rast("D:/work/isoscape/output/RF_isoscape_Mongolia_prediction.tif")
ras_pred2<-terra::rast("D:/work/isoscape/output/EML_isoscape_Mongolia_prediction.tif")

#/!\ load extract_nearest_non_na function(see beginning of the script line 85)

 sr_proj_xy<-read.table("D:/work/isoscape/tables/sr_proj_mongolia.txt",sep="\t",h=T)
 sr_proj_xy2<-sr_proj_xy[!is.na(sr_proj_xy$r.m1),]                
 sr_proj_Ark<-sr_proj_xy2[sr_proj_xy2$Country %in% "Mongolia_study",]                

 loc<-st_as_sf(sr_proj_Ark, coords=c("Longitude","Latitude"), crs=st_crs(4326))%>% 
      st_transform(crs="+proj=eck4 +lon_0=0 +x_0=0 +y_0=0 +ellps=WGS84 +units=m +no_defs")
  arkhxy0<-extract_nearest_non_na(loc,ras_pred0)
  arkhxy1<-extract_nearest_non_na(loc,ras_pred1)
  arkhxy2<-extract_nearest_non_na(loc,ras_pred2)

  tabcomp<-cbind(sr_proj_Ark[,c(3,4,5)],arkhxy0$values,arkhxy1$values,arkhxy2$values)
  colnames(tabcomp)[3:6]<-c("sr_obs","pred_zazzo","pred_RF","pred_EML")

 
  cor.test(tabcomp[,3],tabcomp[,4]) # R = 0.1238 -> 0.02
  cor.test(tabcomp[,3],tabcomp[,5]) # R = 0.9369 -> 0.88
  cor.test(tabcomp[,3],tabcomp[,6]) # R = 0.8829 -> 0.78

  lm0<-lm(tabcomp$sr_obs~tabcomp$pred_zazzo)
  lm1<-lm(tabcomp$sr_obs~tabcomp$pred_RF)
  lm2<-lm(tabcomp$sr_obs~tabcomp$pred_EML)


tiff("D:/work/isoscape/output/corr_obs_pred.tiff", width=8,height=8,units="in",res=300,compression="lzw")
par(mar=c(5,5,1,1))
plot(tabcomp$pred_noark,tabcomp$sr_obs,col="grey70",pch=19,xlim=c(0.705,0.715),ylim=c(0.705,0.715),xlab=expression(paste(""^87,"Sr/"^86,"Sr isoscape")),ylab=expression(paste(""^87,"Sr/"^86,"Sr samples")),
    cex.lab=1.5, cex.axis=1,las=1)
abline(lm0, col="grey70")
points(tabcomp$pred_RF,tabcomp$sr_obs,pch=19)
abline(lm1)
dev.off()

################################################################################
############# relationship between rmse and number of new sites ################
################################################################################

# load extract_nearest_non_na function (line 85)
# load covariate rasters
# /!\ take between 1 or 2 days to run

 sr_proj_xy<-read.table("D:/work/isoscape/tables/sr_proj_mongolia.txt",sep="\t",h=T)
 sr_proj_xy2<-sr_proj_xy[!is.na(sr_proj_xy$r.m1),]                
 sr_agg1<-aggregate(sr_proj_xy2,by=list(sr_proj_xy2$Latitude,sr_proj_xy2$Longitude), FUN=median,na.rm=TRUE)
 
 sr_agg_noArk<-sr_agg1[!(sr_agg1$Country %in% c("Mongolia_study")),]                
 sr_agg_Ark<-sr_agg1[sr_agg1$Country %in% c("Mongolia_study"),]                


 w_stack<-c(r.volc,r.foss,r.minage_geol,r.age,r.srsrq1,r.maxage_geol,r.dust,r.mat,r.fire,r.map,r.dist)
 names(w_stack)<-c("r.volc","r.foss","r.minage_geol","r.age","r.srsrq1","r.maxage_geol","r.dust","r.mat","r.fire","r.map","r.dist")
 ex<-ext(7940000,8745000,5380000,5990000)
 stack_all<-crop(w_stack, ex, snap='near')
 Ark.grid<-stack_all[[1]]/stack_all[[1]]

 mat<-as.data.frame(matrix(data=NA,ncol=3,nrow=10*10))
 n<-0
 for (i in seq(0,1,0.1))
     {
     print(i)                              
     numsamp<-trunc(nrow(sr_agg_Ark)*i)
     for (j in 1:10)
         {
         print(paste(j,"-", Sys.time(),sep=""))
         n<-n+1
         samp<-sample(1:nrow(sr_agg_Ark),numsamp,replace=F)
         train_Ark<-sr_agg_Ark[samp,]
         training<-rbind(sr_agg_noArk,train_Ark)

         cluster <-parallel::makeCluster(detectCores() - 1) # convention to leave 1 core for OS
         registerDoParallel(cluster)

         fitControl <- trainControl(## 10-fold Crossvalidation
            method = "repeatedcv",
            number = 10,
            ## repeated ten times
            repeats = 5,
            verboseIter=FALSE ,
            returnResamp="final",
            savePredictions="all",
            # With parallel backend
            allowParallel=TRUE
            )

         mtry <- 4                                                                      
         tunegrid <- expand.grid(.mtry=mtry)
         metric<-"Accuracy"

         #set ntree=1000 instead of 3000 to speed up the process
         RF_rmse <- train(X87Sr86Sr ~ r.volc+r.foss+r.minage_geol+r.age+r.srsrq1+r.maxage_geol+r.dust+r.mat+r.fire+r.map+r.dist,
                                 data = training, ntree=3000,method = "rf", importance=TRUE,tuneGrid=tunegrid,trControl= fitControl)
         rf1 <- predict(stack_all, RF_rmse, ext=Ark.grid, na.rm=TRUE, overwrite=TRUE)
         test_Ark<-sr_agg_Ark[-samp,]
         if (nrow(test_Ark)==0){test_Ark<-sr_agg_Ark}
         loc<-st_as_sf(test_Ark, coords=c("Longitude","Latitude"), crs=st_crs(4326))%>% 
              st_transform(crs="+proj=eck4 +lon_0=0 +x_0=0 +y_0=0 +ellps=WGS84 +units=m +no_defs")
         loc$sr_pred<-extract_nearest_non_na(loc,rf1)
         rmse<-sqrt(mean(((loc$X87Sr86Sr-loc$sr_pred)^2)$value))
         mat[n,1]<-i
         mat[n,2]<-j
         mat[n,3]<-rmse
         }
      }
 
 colnames(mat)<-c("prop","run","rmse")        
 write.table(mat,"D:/work/isoscape/table/table_rmse.txt",sep="\t",col.names=T,row.names=F,quote=F)
 boxplot(mat$rmse~mat$prop,xlab="proportion of new samples",ylab="RMSE",cex.lab=1.5)
 savePlot("D:/work/isoscape/output/rmse_boxplot.tif",type="tif")

################################################################################
#### relationship between spatial error at sites and number of new sites #######
################################################################################

# load extract_nearest_non_na function (line 85)
# load covariate rasters
# /!\ take between 1 and 2 days to run

 sr_proj_xy<-read.table("D:/work/isoscape/tables/sr_proj_mongolia.txt",sep="\t",h=T)
 sr_proj_xy2<-sr_proj_xy[!is.na(sr_proj_xy$r.m1),]                
 sr_agg1<-aggregate(sr_proj_xy2,by=list(sr_proj_xy2$Latitude,sr_proj_xy2$Longitude), FUN=median,na.rm=TRUE)
 
 sr_agg_noArk<-sr_agg1[!(sr_agg1$Country %in% c("Mongolia_study")),]                
 sr_agg_Ark<-sr_agg1[sr_agg1$Country %in% c("Mongolia_study"),]                


 w_stack<-c(r.volc,r.foss,r.minage_geol,r.age,r.srsrq1,r.maxage_geol,r.dust,r.mat,r.fire,r.map,r.dist)
 names(w_stack)<-c("r.volc","r.foss","r.minage_geol","r.age","r.srsrq1","r.maxage_geol","r.dust","r.mat","r.fire","r.map","r.dist")
 ex<-ext(7940000,8745000,5380000,5990000)
 stack_all<-crop(w_stack, ex, snap='near')
 Ark.grid<-stack_all[[1]]/stack_all[[1]]

stack_all2<-raster::stack(stack_all)
mong_pxl<-as(stack_all2,"SpatialPixelsDataFrame")
newdat<-as.data.frame(mong_pxl)
cc<-which(complete.cases(mong_pxl@data))
lcc<-length(cc)
cc_div<-c(seq(0,lcc,100000),lcc)                                                #set size of the sub-dataset, need to be changed according available memory 

 mat<-as.data.frame(matrix(data=NA,ncol=3,nrow=10*10))
 n<-0
 for (k in seq(0,1,0.1))
     {
     print(k)                              
     numsamp<-trunc(nrow(sr_agg_Ark)*k)
     for (j in 1:10)
         {
         print(paste(j,"-", Sys.time(),sep=""))
         n<-n+1
         samp<-sample(1:nrow(sr_agg_Ark),numsamp,replace=F)
         train_Ark<-sr_agg_Ark[samp,]
         training<-rbind(sr_agg_noArk,train_Ark)

qrf_mod <- ranger(X87Sr86Sr ~ r.volc+r.foss+r.srsrq1+r.age+r.minage_geol+r.maxage_geol+r.dust+r.mat+r.fire+r.dist+r.map,
                data = training, quantreg=TRUE, num.trees=3000,mtry=4)         #mtry same as for RF

# dataset need to be divided in several part to avoid memory problems
newdat0<-newdat

tab_pred<-as.data.frame(matrix(data=NA,ncol=3,nrow=0))
for (i in 1:(length(cc_div)-1))
    {
    print(paste(i,(length(cc_div)-1),Sys.time(),sep=" / "))
    cc_sub<-cc[(cc_div[i]+1):cc_div[i+1]]
    newdat1<-newdat0[cc_sub,]
    sr.rfd_low <- predict(qrf_mod, data=newdat1, type="quantiles", quantiles=0.159, fun = function(model, ...) predict(model, ...)$predictions)
    gc()
    sr.rfd_high <- predict(qrf_mod, data=newdat1, type="quantiles", quantiles=0.841, fun = function(model, ...) predict(model, ...)$predictions)
    gc()
    pred<-cbind(cc_sub,sr.rfd_low$predictions,sr.rfd_high$predictions)
    tab_pred<-rbind(tab_pred,pred)
    rm(sr.rfd_low)
    rm(sr.rfd_high)
    rm(pred)
    }
colnames(tab_pred)<-c("pxlnum","pred_low","pred_high")
tab_pred$error<-(tab_pred[,3]-tab_pred[,2])/2
mong_pxl@data$se.sr<-NA
mong_pxl@data$se.sr[cc]<-tab_pred$error
rast.se<-raster(mong_pxl[,"se.sr"])


         test_Ark<-sr_agg_Ark[-samp,]
         if (nrow(test_Ark)==0){test_Ark<-sr_agg_Ark}
         loc<-st_as_sf(test_Ark, coords=c("Longitude","Latitude"), crs=st_crs(4326))%>% 
              st_transform(crs="+proj=eck4 +lon_0=0 +x_0=0 +y_0=0 +ellps=WGS84 +units=m +no_defs")
         loc$sr_err<-extract(rast.se,loc)
         m_err<-mean(loc$sr_err)
         mat[n,1]<-k
         mat[n,2]<-j
         mat[n,3]<-m_err
         }
      }
colnames(mat)<-c("prop","run","m_err")        
write.table(mat,"D:/work/isoscape/tables/table_merr.txt",sep="\t",col.names=T,row.names=F,quote=F)


#put rmse and error boxplot together
mat1<-read.table("D:/work/isoscape/tables/table_rmse.txt",sep="\t",h=T) 
mat2<-read.table("D:/work/isoscape/tables/table_merr.txt",sep="\t",h=T) 

tiff("Output\\local_performance.tif",height=16,width=30,unit="cm",res=300,compression="lzw")
par(mfrow=c(1,2),mar=c(5,5,2,1))
boxplot(mat1$rmse~mat1$prop,xlab="Proportion of new samples",ylab="RMSE",cex.lab=1.5)
mtext("A)",side=3,at=-1.3,cex=2)
boxplot(mat2$m_err~mat2$prop,xlab="Proportion of new samples",ylab="Spatial error (SD)",cex.lab=1.5)
mtext("B)",side=3,at=-1.3,cex=2)
dev.off()


################################################################################
################## archaeo data vs isoscape prediction #########################
################################################################################

library(terra)
library(sf)
library(xlsx)

iso <- rast("D:/work/isoscape/output/RF_isoscape_Mongolia_prediction.tif")
#iso <- rast("D:/work/isoscape/output/EML_isoscape_Mongolia_prediction.tif")

names(iso)<-"iso"
loc <- readxl::read_excel("D:/work/isoscape/SM2_table_S2_data_lit.xlsx",col_names=TRUE, na="NA", sheet="Table_S2_for_R_script")

loc_sf <- st_as_sf(loc, coords = c("Lon", "Lat"), crs = 4326)
loc_sf <- st_transform(loc_sf, crs = crs(iso))

# 2. Cr�er les buffers (10 km, 20 km, 50 km) autour des localisations
radii <- c(10000, 20000, 50000)
buffers <- lapply(radii, function(radius) {
  st_buffer(loc_sf, dist = radius)
})

# 3. Extraire les valeurs du raster dans chaque buffer
results <- list()
for (i in seq_along(buffers)) {
  buffer_vect <- vect(buffers[[i]])
  extracted <- extract(iso, buffer_vect)
  
  # Calculer les statistiques
  stats <- aggregate(extracted[, "iso", drop = FALSE], 
                     by = list(ID = extracted$ID), 
                     FUN = function(x) {
                       list(
                         mean = mean(x, na.rm = TRUE),
                         sd = sd(x, na.rm = TRUE),
                         min = min(x, na.rm = TRUE),
                         max = max(x, na.rm = TRUE)
                       )
                     })
  
  stats_buff<-matrix(data=unlist(stats[[2]]),ncol=4,nrow=nrow(loc))
  colnames(stats_buff)<-paste(c("mean","sd","min","max"),"_",radii[i]/1000,"Km",sep="")
  results[[i]] <- stats_buff
}
final_results <- do.call(cbind,results)
loc$Sr_iso <- extract(iso, loc_sf)[,2]
loc_final <- cbind(loc,final_results)


write.table(loc_final,"D:/boulot/mobisteppe/isoscape/manuscrit/analyses/sites_vs_isoscape_RF.txt",sep="\t",col.names=T,row.names=F,quote=F)
#write.table(loc_final,"D:/boulot/mobisteppe/isoscape/manuscrit/analyses/sites_vs_isoscape_EML.txt",sep="\t",col.names=T,row.names=F,quote=F)


################################################################################
####################### Splearner modified #####################################
################################################################################

###sp.Learner source code from landmap package (Hengl et al. 2021) modified to increase the number of trees for the quantile regression forest
###number of trees is changed line 928
###function are renamed train.spLearner.matrix2 and train.spLearner2
###changes are indicated by a comment

###changes Le Corre et al. 2024:train.spLearner.matrix function renamed train.spLearner.matrix2 
train.spLearner.matrix2 <- function (observations, formulaString, covariates, SL.library, 
    family = stats::gaussian(), method = "stack.cv", predict.type, 
    super.learner, subsets = 5, lambda = 0.5, cov.model = "exponential", 
    subsample = 10000, parallel = "multicore", cell.size, id = NULL, 
    weights = NULL, quantreg = TRUE, ...) 
{
    tv <- all.vars(formulaString)[1]
    if (family$family == "binomial") {
        observations[, tv] <- as.factor(observations[, tv])
        if (!length(levels(observations[, tv])) == 2) {
            stop("Binary variable expected with two classes")
        }
    }
    Y <- observations[, tv]
    xyn <- attr(covariates@bbox, "dimnames")[[1]]
    if (missing(SL.library)) {
        if (is.numeric(Y) & family$family == "gaussian") {
            if (is.null(weights)) {
                SL.library <- c("regr.ranger", "regr.xgboost", 
                  "regr.nnet", "regr.ksvm", "regr.cvglmnet")
            }
            else {
                SL.library <- c("regr.ranger", "regr.xgboost", 
                  "regr.nnet")
            }
            if (missing(predict.type)) {
                predict.type <- "response"
            }
        }
        if (is.factor(Y) | family$family == "binomial") {
            SL.library <- c("classif.ranger", "classif.xgboost", 
                "classif.nnTrain")
            if (missing(predict.type)) {
                predict.type <- "prob"
            }
        }
    }
    if (is.numeric(Y)) {
        if (missing(super.learner)) {
            super.learner <- "regr.lm"
        }
    }
    else {
        if (missing(super.learner)) {
            super.learner <- "classif.glmnet"
        }
    }
    points <- observations
    sp::coordinates(points) <- stats::as.formula(paste("~", paste(xyn, 
        collapse = "+"), sep = ""))
    sp::proj4string(points) <- covariates@proj4string
    rvgm <- list(vgm = list(practicalRange = NA, cov.model = "nugget", 
        lambda = NA), observations = points)
    if (missing(cell.size)) {
        cell.size <- abs(diff(covariates@bbox[1, ]))/40
    }
    if (is.null(id)) {
        grd <- sp::GridTopology(cellcentre.offset = covariates@bbox[, 
            1], cellsize = rep(cell.size, 2), cells.dim = c(ceiling(abs(diff(covariates@bbox[1, 
            ])/cell.size)), ncols = ceiling(abs(diff(covariates@bbox[2, 
            ])/cell.size))))
        r.sp <- sp::SpatialGridDataFrame(grd, proj4string = covariates@proj4string, 
            data = data.frame(gid = 1:(grd@cells.dim[1] * grd@cells.dim[2])))
        id <- sp::over(sp::SpatialPoints(observations[, attr(covariates@bbox, 
            "dimnames")[[1]]], proj4string = covariates@proj4string), 
            r.sp)$gid
        id[is.na(id)] = "NULL overlay"
        id <- as.factor(make.names(id, unique = TRUE))
        message("Estimating block size ID for spatial Cross Validation...", 
            immediate. = TRUE)
    }
    r.sel <- stats::complete.cases(observations[, all.vars(formulaString)])
    observations.s = observations[which(r.sel), all.vars(formulaString)]
    mlr::configureMlr()
    if (parallel == "multicore") {
        parallelMap::parallelStartSocket(parallel::detectCores())
    }
    message(paste0("Using learners: ", paste(SL.library, collapse = ", "), 
        "..."), immediate. = TRUE)
    lrns <- lapply(SL.library, mlr::makeLearner)
    if (is.factor(Y) | family$family == "binomial") {
        message("Fitting a spatial learner using 'mlr::makeClassifTask'...", 
            immediate. = TRUE)
        if (missing(predict.type)) {
            predict.type = "prob"
        }
        if (is.null(weights)) {
            tsk <- mlr::makeClassifTask(data = observations.s, 
                target = tv, coordinates = observations[which(r.sel), 
                  xyn])
        }
        else {
            tsk <- mlr::makeClassifTask(data = observations.s, 
                target = tv, weights = weights[which(r.sel)], 
                coordinates = observations[which(r.sel), xyn])
        }
        lrns <- lapply(lrns, mlr::setPredictType, "prob")
        init.m <- mlr::makeStackedLearner(base.learners = lrns, 
            predict.type = predict.type, method = method, super.learner = super.learner, 
            resampling = mlr::makeResampleDesc(method = "CV", 
                blocking.cv = TRUE), ...)
    }
    else {
        message("Fitting a spatial learner using 'mlr::makeRegrTask'...", 
            immediate. = TRUE)
        if (missing(predict.type)) {
            predict.type = "response"
        }
        if (any(SL.library %in% "regr.xgboost")) {
            lrns[[which(SL.library %in% "regr.xgboost")]] <- mlr::makeLearner("regr.xgboost", 
                par.vals = list(objective = "reg:squarederror"))
        }
        if (is.null(weights)) {
            tsk <- mlr::makeRegrTask(data = observations.s, target = tv, 
                coordinates = observations[which(r.sel), xyn], 
                blocking = id[which(r.sel)])
        }
        else {
            tsk <- mlr::makeRegrTask(data = observations.s, target = tv, 
                weights = weights[which(r.sel)], coordinates = observations[which(r.sel), 
                  xyn], blocking = id[which(r.sel)])
        }
        init.m <- mlr::makeStackedLearner(base.learners = lrns, 
            predict.type = predict.type, method = method, super.learner = super.learner, 
            resampling = mlr::makeResampleDesc(method = "CV", 
                blocking.cv = TRUE), ...)
    }
    suppressWarnings(m <- mlr::train(init.m, tsk))
    if (quantreg == TRUE & !is.factor(Y) & m$learner.model$super.model$learner$id == 
        "regr.lm") {
        message("Fitting a quantreg model using 'ranger::ranger'...", 
            immediate. = TRUE)
        quantregModel <- ranger::ranger(m$learner.model$super.model$learner.model$terms, 
            m$learner.model$super.model$learner.model$model, 
            num.trees = 1000, importance = "impurity", quantreg = TRUE,         #changes Le Corre et al. 2024: num.trees = 1000 intead of 85
            keep.inbag = TRUE)
    }
    else {
        quantregModel = NULL
    }
    if (parallel == "multicore") {
        parallelMap::parallelStop()
    }
    out <- methods::new("spLearner", spModel = m, vgmModel = rvgm, 
        covariates = covariates, spID = r.sp, quantregModel = quantregModel)
    return(out)
}

###Changes Le Corre et al 2024 : train.spLearner function renamed train.spLearner2 
train.spLearner2<- function(observations, formulaString, covariates, SL.library, family = stats::gaussian(), method = "stack.cv", predict.type, super.learner = "regr.lm", subsets = 5, lambda = 0.5, cov.model = "exponential", subsample = 10000, parallel = "multicore", oblique.coords = TRUE, nearest = FALSE, buffer.dist = FALSE, theta.list=seq(0, 180, length.out = 14)*pi/180, spc = TRUE, id = NULL, weights = NULL, n.obs = 10, ...){
  if(missing(formulaString)){
    tv <- names(observations)[1]
    observations <- observations[!is.na(observations@data[,tv]),]
    if(is.factor(observations@data[,1])){
      ## Drop levels with <5 observations
      xg <- summary(observations@data[,1], maxsum=length(levels(observations@data[,1])))
      selg.levs <- attr(xg, "names")[xg > 5]
      if(length(selg.levs)<length(levels(observations@data[,1]))){
        flev <- as.factor(observations@data[,1])
        flev[which(!observations@data[,1] %in% selg.levs)] <- NA
        observations@data[,1] <- droplevels(flev)
      }
      if(missing(predict.type)){ predict.type  <- "prob" }
    }
    if(spc==TRUE&ncol(covariates)>1){
      covariates <- spc(covariates)@predicted
      if(ncol(covariates)>4){
        ## remove last PC as this usually only carries noise?
        covariates <- covariates[-ncol(covariates)]
      }
    }
    if(nearest==TRUE){
      message("Deriving nearest observations using meteo::near.obs...", immediate. = TRUE)
      nearest_obs <- .near.obs(locations = covariates, observations = observations[tv], zcol = tv, n.obs = n.obs, rm.dupl = TRUE)
      nearest_obs.dev <- .near.obs(locations = observations[tv], observations = observations[tv], zcol = tv, n.obs = n.obs, rm.dupl = TRUE)
      covariates <- sp::cbind.Spatial(covariates, sp::SpatialPixelsDataFrame(covariates@coords, nearest_obs, proj4string = sp::CRS(sp::proj4string(covariates))))
      oblique.coords <- FALSE; buffer.dist <- FALSE
    }
    if(buffer.dist==TRUE){
      message("Deriving buffer distances to points...", immediate. = TRUE)
      classes <- as.factor(1:nrow(observations))
      covariates <- sp::cbind.Spatial(covariates, buffer.dist(observations[tv], covariates[1], classes))
    }
    if(oblique.coords==TRUE){
      message("Deriving oblique coordinates...", immediate. = TRUE)
      if(parallel=="multicore" & .Platform$OS.type=="unix"){
        #oblique.xy <- parallel::mclapply(theta.list, function(i){ spdep::Rotation(covariates[1]@coords, angle = i) }, mc.cores = parallel::detectCores())
        ## hangs
        oblique.xy <- lapply(theta.list, function(i){ spdep::Rotation(covariates[1]@coords, angle = i) })
      } else {
        oblique.xy <- list(NULL)
        for(i in 1:length(theta.list)){
          oblique.xy[[i]] <- spdep::Rotation(covariates[1]@coords, angle = theta.list[i])
        }
      }
      oblique.xy <- sp::SpatialPixelsDataFrame(covariates@coords, data=as.data.frame(do.call(cbind, oblique.xy)), proj4string = covariates@proj4string)
      R <- expand.grid(c("rX","rY"), round(theta.list, 1))
      names(oblique.xy) <- paste(R$Var1, R$Var2, sep="_")
      covariates <- sp::cbind.Spatial(covariates, oblique.xy)
    }
    formulaString <- stats::as.formula(paste(tv, " ~ ", paste(names(covariates), collapse="+")))
    if(length(all.vars(formulaString))>1000){
      warning("Number of covariarates exceeds 1000. Consider using 'classes' argument for buffer distances.", immediate. = TRUE)
    }
  } else {
    observations <- observations[!is.na(observations@data[,all.vars(formulaString)[1]]),]
    if(any(!all.vars(formulaString)[-1] %in% names(covariates))){
      stop("Covariates from 'formulaString' missing in the 'covariates' object")
    }
  }
  ov <- model.data(observations, formulaString, covariates)
  if(nearest==TRUE){
    ## replace values
    ov[,names(nearest_obs.dev)] <- nearest_obs.dev
  }
  r.sel <- stats::complete.cases(ov[,all.vars(formulaString)])
  n.r.sel <- sum(r.sel)
  if(!n.r.sel==nrow(observations)){
    message(paste0("Subsetting observations to ", round(n.r.sel/nrow(observations), 2)*100, "% complete cases..."), immediate. = TRUE)
  }
  
  ###Changes Le Corre et al. 2024: call train.spLearner.matrix2 instead of train.spLearner.matrix
  if(nearest==TRUE){
    ## skip variogram modeling
    m <- train.spLearner.matrix2(observations = ov, formulaString = formulaString, covariates = covariates, SL.library = SL.library, family = family, subsets = subsets, lambda = lambda, cov.model = "nugget", subsample = subsample, parallel = parallel, id=id, weights=weights, predict.type = predict.type, ...)
  } else {
    m <- train.spLearner.matrix2(observations = ov, formulaString = formulaString, covariates = covariates, SL.library = SL.library, family = family, subsets = subsets, lambda = lambda, cov.model = cov.model, subsample = subsample, parallel = parallel, id=id, weights=weights, predict.type = predict.type, ...)
  }
  return(m)
}

###Changes Le Corre et al. 2024: train.spLearner and train.spLearner.matrix changed to train.spLearner2 and train.spLearner.matrix2
setMethod("train.spLearner2", signature(observations = "data.frame", formulaString = "formula", covariates = "SpatialPixelsDataFrame"), train.spLearner.matrix2)
  
