# Supplementary material for: A bioavailable 87Sr/86Sr isoscape of Mongolia: Implications for the reconstruction of past human and animal mobility
Source: PLoS One. 2025 Dec 3;20(12):e0336327. doi: 10.1371/journal.pone.0336327 (PMC12674565; doi:10.1371/journal.pone.0336327)
Supplement: S5 File — (ZIP) [file pone.0336327.s005.zip]

Archive with 2 entries (2 files):
- RF_isoscape_Mongolia_prediction.tif
- RF_isoscape_Mongolia_error_sd.tif
